# Supplementary material for: Towards precision medicine for anxiety disorders: objective assessment, risk prediction, pharmacogenomics, and repurposed drugs
Source: Mol Psychiatry. 2023 Mar 7;28(7):2894–912. doi: 10.1038/s41380-023-01998-0 (PMC10615756; doi:10.1038/s41380-023-01998-0)
Supplement: Supplementary file 3 — Supplementary Information- Reproducibility [file 41380_2023_1998_MOESM3_ESM.xlsx]

## Sheet: Recent Studies vs. Our BioM
Recent other papers on Anxiety								Niculescu Lab 33% Discovery (58 Within subjects cohort)
Purves,2020	GAD2	UK Biobank (Life Time Anxiety Disorders)	31748690	A major role for common genetic variation in anxiety disorders	2 out of 10 biom	GWAS Association		58 Within Subject Discovery cohort	Whole Blood	211264_at	(I)	55.8%
Purves,2020	PLCG1	UK Biobank (Life Time Anxiety Disorders)	31748690	A major role for common genetic variation in anxiety disorders	3 out of 10 biom	GWAS Association		58 Within Subject Discovery cohort	Whole Blood	216551_x_at	(D)	42.9%
Levey DF 2020	IQCE	Million Veterans program	31906708	Reproducible Genetic Risk Loci for Anxiety: Results From ∼200,000 Participants in the Million Veteran Program.	6 out of 11 biom	GWAS Association		58 Within Subject Discovery cohort	Whole Blood	217124_at	(D)	51.4%
Levey DF 2020	OPRL1	Million Veterans program	31906708	Reproducible Genetic Risk Loci for Anxiety: Results From ∼200,000 Participants in the Million Veteran Program.	6 out of 11 biom	GWAS Association		58 Within Subject Discovery cohort	Whole Blood	206563_s_at	(D)	40.5%
Levey DF 2020	AURKB	Million Veterans program	31906708	Reproducible Genetic Risk Loci for Anxiety: Results From ∼200,000 Participants in the Million Veteran Program.	6 out of 11 biom	GWAS Association		58 Within Subject Discovery cohort	Whole Blood	239219_at	(D)	40.5%
Levey DF 2020	LRRIQ3	Million Veterans program	31906708	Reproducible Genetic Risk Loci for Anxiety: Results From ∼200,000 Participants in the Million Veteran Program.	6 out of 11 biom	GWAS Association		58 Within Subject Discovery cohort	Whole Blood	1553674_at	(D)	35.7%
Levey DF 2020	ESR1	Million Veterans program	31906708	Reproducible Genetic Risk Loci for Anxiety: Results From ∼200,000 Participants in the Million Veteran Program.	6 out of 11 biom	GWAS Association		58 Within Subject Discovery cohort	Whole Blood	211235_s_at	(D)	35.7%
Levey DF 2020	LINC01360	Million Veterans program	31906708	Reproducible Genetic Risk Loci for Anxiety: Results From ∼200,000 Participants in the Million Veteran Program.	6 out of 11 biom	GWAS Association		58 Within Subject Discovery cohort	Whole Blood	242262_x_at	(I)	33.8%
Daskalakis,2020	CAMP	Intergenerational trauma (Holocaust)	33173192	Intergenerational trauma is associated with expression alterations in glucocorticoid- and immune-related genes	13 out of 42 biom	(D)PBMC		58 Within Subject Discovery cohort	Whole Blood	210244_at	(D)	54.3%
Daskalakis,2020	PCOLCE2	Intergenerational trauma (Holocaust)	33173192	Intergenerational trauma is associated with expression alterations in glucocorticoid- and immune-related genes	13 out of 42 biom	(D)PBMC		58 Within Subject Discovery cohort	Whole Blood	219295_s_at	(I)	53.2%
Daskalakis,2020	OLR1	Intergenerational trauma (Holocaust)	33173192	Intergenerational trauma is associated with expression alterations in glucocorticoid- and immune-related genes	13 out of 42 biom	(D)PBMC		58 Within Subject Discovery cohort	Whole Blood	210004_at	(D)	50%
Daskalakis,2020	ELP6	Intergenerational trauma (Holocaust)	33173192	Intergenerational trauma is associated with expression alterations in glucocorticoid- and immune-related genes	13 out of 42 biom	(I)PBMC		58 Within Subject Discovery cohort	Whole Blood	229863_s_at	(D)	47.6%
Daskalakis,2020	TACSTD2	Intergenerational trauma (Holocaust)	33173192	Intergenerational trauma is associated with expression alterations in glucocorticoid- and immune-related genes	13 out of 42 biom	(D)PBMC		58 Within Subject Discovery cohort	Whole Blood	202287_s_at	(I)	46.8%
Daskalakis,2020	PGLYRP1	Intergenerational trauma (Holocaust)	33173192	Intergenerational trauma is associated with expression alterations in glucocorticoid- and immune-related genes	13 out of 42 biom	(D)PBMC		58 Within Subject Discovery cohort	Whole Blood	207384_at	(I)	45.5%
Daskalakis,2020	CEBPE	Intergenerational trauma (Holocaust)	33173192	Intergenerational trauma is associated with expression alterations in glucocorticoid- and immune-related genes	13 out of 42 biom	(D)PBMC		58 Within Subject Discovery cohort	Whole Blood	214523_at	(D)	44.3%
Daskalakis,2020	FZD3	Intergenerational trauma (Holocaust)	33173192	Intergenerational trauma is associated with expression alterations in glucocorticoid- and immune-related genes	13 out of 42 biom	(I)PBMC		58 Within Subject Discovery cohort	Whole Blood	227499_at	(I)	43.4%
Daskalakis,2020	AZU1	Intergenerational trauma (Holocaust)	33173192	Intergenerational trauma is associated with expression alterations in glucocorticoid- and immune-related genes	13 out of 42 biom	(D)PBMC		58 Within Subject Discovery cohort	Whole Blood	214575_s_at	(I)	42.9%
Daskalakis,2020	LTF	Intergenerational trauma (Holocaust)	33173192	Intergenerational trauma is associated with expression alterations in glucocorticoid- and immune-related genes	13 out of 42 biom	(D)PBMC		58 Within Subject Discovery cohort	Whole Blood	202018_s_at	(I)	41.6%
Daskalakis,2020	CTSG	Intergenerational trauma (Holocaust)	33173192	Intergenerational trauma is associated with expression alterations in glucocorticoid- and immune-related genes	13 out of 42 biom	(D)PBMC		58 Within Subject Discovery cohort	Whole Blood	205653_at	(I)	40.3%
Daskalakis,2020	TACSTD2	Intergenerational trauma (Holocaust)	33173192	Intergenerational trauma is associated with expression alterations in glucocorticoid- and immune-related genes	13 out of 42 biom	(D)PBMC		58 Within Subject Discovery cohort	Whole Blood	202286_s_at	(D)	37.1%
Daskalakis,2020	ABCA13	Intergenerational trauma (Holocaust)	33173192	Intergenerational trauma is associated with expression alterations in glucocorticoid- and immune-related genes	13 out of 42 biom	(D)PBMC		58 Within Subject Discovery cohort	Whole Blood	1553605_a_at	(I)	35.1%
Daskalakis,2020	LCN2	Intergenerational trauma (Holocaust)	33173192	Intergenerational trauma is associated with expression alterations in glucocorticoid- and immune-related genes	13 out of 42 biom	(D)PBMC		58 Within Subject Discovery cohort	Whole Blood	212531_at	(I)	33.8%
Author/Date	Anxiety lit to compare.GeneCard Symbol	Cohort Populations	Pub Med ID	Title of Paper	Total biomarkers	Change		Niculescu Anxiety Biomaker Project Cohort	Peripheral	Probe Set ID	Direction of Change De	Percentile change

## Sheet: Our Animal Model  vs. Our BioM
Probe Set ID	Human33Percentile.Genecard symbol	Name	DE Percent	Direction of Change De	AP Percent	CFE 2 AP Total Score	Gene	Wizard Score	Validation Score
208441_at	IGF1R	Insulin Like Growth Factor 1 Receptor	90.9091	I	13.1579		IGF1R	1	2	IGF1R	Insulin Like Growth Factor 1 Receptor	Mouse	Yohimbine (1 mg kg–1)	AMY	(D)	Addictions	Anxiety	Yohimbine	Response to Yohimbine
1560018_at	ARPP21	CAMP Regulated Phosphoprotein 21	89.6104	I	0		ARPP21	2	0	ARPP21	CAMP Regulated Phosphoprotein 21	Mouse	Diazepam (0.3 mg kg–1)	Hippocampus	(I)	Treatments	Anxiety	Benzodiazepines	Response to Diazepam
1560018_at	ARPP21	CAMP Regulated Phosphoprotein 21	89.6104	I	0		ARPP21	2	0	ARPP21	CAMP Regulated Phosphoprotein 21	Mouse	Yohimbine (1 mg kg–1)	Hippocampus	(I)	Addictions	Anxiety	Yohimbine	Response to Yohimbine
228796_at	CPNE4	Copine 4	83.1169	I	28.9474		CPNE4	1	4	CPNE4	Copine 4	Mouse	Yohimbine (1 mg kg–1)	Hippocampus	(D)	Addictions	Anxiety	Yohimbine	Response to Yohimbine
243997_x_at	PSPC1	Paraspeckle Component 1	77.9221	I	68.4211	5	PSPC1	1	0	PSPC1	Paraspeckle Component 1	Mouse	Diazepam (0.3 mg kg–1)	PFC	(I)	Treatments	Anxiety	Benzodiazepines	Response to Diazepam
200800_s_at	HSPA1B	Heat Shock Protein Family A (Hsp70) Member 1B	74.026	I	0		HSPA1B	2	0	HSPA1B	Heat Shock Protein Family A (Hsp70) Member 1B	Mouse	Diazepam (0.3 mg kg–1)	PFC	(I)	Treatments	Anxiety	Benzodiazepines	Response to Diazepam
200800_s_at	HSPA1B	Heat Shock Protein Family A (Hsp70) Member 1B	74.026	I	0		HSPA1B	2	0	HSPA1B	Heat Shock Protein Family A (Hsp70) Member 1B	Mouse	Yohimbine (1 mg kg–1)	Hippocampus	(I)	Addictions	Anxiety	Yohimbine	Response to Yohimbine
240159_at	SLC15A2	Solute Carrier Family 15 Member 2	71.4286	I	10.5263		SLC15A2	2	2	SLC15A2	Solute Carrier Family 15 Member 2	Mouse	Yohimbine (1 mg kg–1)	Hippocampus	(D)	Addictions	Anxiety	Yohimbine	Response to Yohimbine
230636_s_at	KLF9	Kruppel Like Factor 9	70.1299	I	64.4737	6	KLF9	2	0	KLF9	Kruppel Like Factor 9	Mouse	Yohimbine (1 mg kg–1)	AMY	(D)	Addictions	Anxiety	Yohimbine	Response to Yohimbine
230636_s_at	KLF9	Kruppel Like Factor 9	70.1299	I	64.4737	6	KLF9	2	0	KLF9	Kruppel Like Factor 9	Mouse	Diazepam (0.3 mg kg–1)	Hippocampus	(D)	Treatments	Anxiety	Benzodiazepines	Response to Diazepam
217673_x_at	GNAS	GNAS Complex Locus	68.8312	I	0		GNAS	4	0	GNAS	GNAS Complex Locus	Mouse	Diazepam (0.3 mg kg–1)	AMY	(I)	Treatments	Anxiety	Benzodiazepines	Response to Diazepam
1558000_at	ARID5B	AT-Rich Interaction Domain 5B	67.8571	D	0		ARID5B	1	0	ARID5B	AT-Rich Interaction Domain 5B	Mouse	Diazepam (0.3 mg kg–1)	Hippocampus	(I)	Treatments	Anxiety	Benzodiazepines	Response to Diazepam
212273_x_at	GNAS	GNAS Complex Locus	67.5325	I	0		GNAS	4	0	GNAS	GNAS Complex Locus	Mouse	Diazepam (0.3 mg kg–1)	AMY	(I)	Treatments	Anxiety	Benzodiazepines	Response to Diazepam
201473_at	JUNB	JunB Proto-Oncogene, AP-1 Transcription Factor Subunit	67.5325	I	14.2857		JUNB	2	2	JUNB	JunB Proto-Oncogene, AP-1 Transcription Factor Subunit	Mouse	Diazepam (0.3 mg kg–1)	Hippocampus	(I)	Treatments	Anxiety	Benzodiazepines	Response to Diazepam
219557_s_at	NRIP3	Nuclear Receptor Interacting Protein 3	67.5325	I	9.21053		NRIP3	1	0	NRIP3	Nuclear Receptor Interacting Protein 3	Mouse	Yohimbine (1 mg kg–1)	Hippocampus	(D)	Addictions	Anxiety	Yohimbine	Response to Yohimbine
209859_at	TRIM9	Tripartite Motif Containing 9	67.5325	I	44.7368	4	TRIM9	2	2	TRIM9	Tripartite Motif Containing 9	Mouse	Yohimbine (1 mg kg–1)	Hippocampus	(I)	Addictions	Anxiety	Yohimbine	Response to Yohimbine
242524_at	CBLN4	Cerebellin 4 Precursor	66.2338	I	0		CBLN4	2	0	CBLN4	Cerebellin 4 Precursor	Mouse	Diazepam (0.3 mg kg–1)	Hippocampus	(I)	Treatments	Anxiety	Benzodiazepines	Response to Diazepam
242524_at	CBLN4	Cerebellin 4 Precursor	66.2338	I	0		CBLN4	2	0	CBLN4	Cerebellin 4 Precursor	Mouse	Diazepam (0.3 mg kg–1)	PFC	(I)	Treatments	Anxiety	Benzodiazepines	Response to Diazepam
211858_x_at	GNAS	GNAS Complex Locus	64.9351	I	0		GNAS	4	0	GNAS	GNAS Complex Locus	Mouse	Diazepam (0.3 mg kg–1)	AMY	(I)	Treatments	Anxiety	Benzodiazepines	Response to Diazepam
1554678_s_at	HNRNPDL	Heterogeneous Nuclear Ribonucleoprotein D Like	64.2857	D	0		HNRNPDL	2.5	0	HNRNPDL	Heterogeneous Nuclear Ribonucleoprotein D Like	Mouse	Yohimbine (1 mg kg–1)	AMY	(D)	Addictions	Anxiety	Yohimbine	Response to Yohimbine
1554678_s_at	HNRNPDL	Heterogeneous Nuclear Ribonucleoprotein D Like	64.2857	D	0		HNRNPDL	2.5	0	HNRNPDL	Heterogeneous Nuclear Ribonucleoprotein D Like	Mouse	Diazepam (0.3 mg kg–1)	PFC	(D)	Treatments	Anxiety	Benzodiazepines	Response to Diazepam
1554678_s_at	HNRNPDL	Heterogeneous Nuclear Ribonucleoprotein D Like	64.2857	D	0		HNRNPDL	2.5	0	HNRNPDL	Heterogeneous Nuclear Ribonucleoprotein D Like	Mouse	Diazepam (0.3 mg kg–1)	AMY	(D)	Treatments	Anxiety	Benzodiazepines	Response to Diazepam
214271_x_at	RPL12	Ribosomal Protein L12	64.2857	D	0		RPL12	1.5	2	RPL12	Ribosomal Protein L12	Mouse	Diazepam (0.3 mg kg–1)	AMY	(D)	Treatments	Anxiety	Benzodiazepines	Response to Diazepam
226959_at	CAMK1D	Calcium/Calmodulin Dependent Protein Kinase ID	63.6364	I	0		CAMK1D	1	0	CAMK1D	Calcium/Calmodulin Dependent Protein Kinase ID	Mouse	Yohimbine (1 mg kg–1)	Hippocampus	(D)	Addictions	Anxiety	Yohimbine	Response to Yohimbine
1555352_at	FOXP2	Forkhead Box P2	63.6364	I	15.7895		FOXP2	1	0	FOXP2	Forkhead Box P2	Mouse	Yohimbine (1 mg kg–1)	Hippocampus	(I)	Addictions	Anxiety	Yohimbine	Response to Yohimbine
225815_at	CPLX2	Complexin 2	63.0952	D	2.63158		CPLX2	1	0	CPLX2	Complexin 2	Mouse	Yohimbine (1 mg kg–1)	AMY	(D)	Addictions	Anxiety	Yohimbine	Response to Yohimbine
225815_at	CPLX2	Complexin 2	63.0952	D	2.63158		CPLX2	1	0	CPLX2	Complexin 2	Mouse	Yohimbine (1 mg kg–1)	PFC	(D)	Addictions	Anxiety	Yohimbine	Response to Yohimbine
241433_at	RCOR3	REST Corepressor 3	63.0952	D	4.28571		RCOR3	1	0	RCOR3	REST Corepressor 3	Mouse	Yohimbine (1 mg kg–1)	Hippocampus	(D)	Addictions	Anxiety	Yohimbine	Response to Yohimbine
226210_s_at	MEG3	Maternally Expressed 3 (Non-Protein Coding)	62.3377	I	46.0526	6	MEG3	4	2	MEG3	Maternally Expressed 3	Mouse	Yohimbine (1 mg kg–1)	AMY	(D)	Addictions	Anxiety	Yohimbine	Response to Yohimbine
226210_s_at	MEG3	Maternally Expressed 3 (Non-Protein Coding)	62.3377	I	46.0526	6	MEG3	4	2	MEG3	Maternally Expressed 3	Mouse	Yohimbine (1 mg kg–1)	PFC	(D)	Addictions	Anxiety	Yohimbine	Response to Yohimbine
226210_s_at	MEG3	Maternally Expressed 3 (Non-Protein Coding)	62.3377	I	46.0526	6	MEG3	4	2	MEG3	Maternally Expressed 3	Mouse	Diazepam (0.3 mg kg–1)	PFC	(D)	Treatments	Anxiety	Benzodiazepines	Response to Diazepam
226210_s_at	MEG3	Maternally Expressed 3 (Non-Protein Coding)	62.3377	I	46.0526	6	MEG3	4	2	MEG3	Maternally Expressed 3	Mouse	Diazepam (0.3 mg kg–1)	AMY	(D)	Treatments	Anxiety	Benzodiazepines	Response to Diazepam
226210_s_at	MEG3	Maternally Expressed 3 (Non-Protein Coding)	62.3377	I	46.0526	6	MEG3	4	2	MEG3	Maternally Expressed 3	Mouse	Diazepam (0.3 mg kg–1)	Hippocampus	(I)	Treatments	Anxiety	Benzodiazepines	Response to Diazepam
228598_at	DPP10	Dipeptidyl Peptidase Like 10	59.7403	I	0		DPP10	4	0	DPP10	Dipeptidyl Peptidase Like 10	Mouse	Yohimbine (1 mg kg–1)	Hippocampus	(I)	Addictions	Anxiety	Yohimbine	Response to Yohimbine
228598_at	DPP10	Dipeptidyl Peptidase Like 10	59.7403	I	0		DPP10	4	0	DPP10	Dipeptidyl Peptidase Like 10	Mouse	Diazepam (0.3 mg kg–1)	Hippocampus	(I)	Treatments	Anxiety	Benzodiazepines	Response to Diazepam
213400_s_at	TBL1X	Transducin Beta Like 1X-Linked	59.7403	I	0		TBL1X	1		TBL1X	Transducin Beta Like 1 X-Linked	Mouse	Diazepam (0.3 mg kg–1)	Hippocampus	(I)	Treatments	Anxiety	Benzodiazepines	Response to Diazepam
214157_at	GNAS	GNAS Complex Locus	59.5238	D	0		GNAS	4	0	GNAS	GNAS Complex Locus	Mouse	Diazepam (0.3 mg kg–1)	AMY	(I)	Treatments	Anxiety	Benzodiazepines	Response to Diazepam
1555851_s_at	SELENOW	Selenoprotein W	59.5238	D	0		SELENOW	2	0	SELENOW	Selenoprotein W	Mouse	Yohimbine (1 mg kg–1)	Hippocampus	(D)	Addictions	Anxiety	Yohimbine	Response to Yohimbine
205744_at	DOC2A	Double C2 Domain Alpha	58.3333	D	0		DOC2A	1	0	DOC2A	Double C2 Domain Alpha	Mouse	Yohimbine (1 mg kg–1)	Hippocampus	(I)	Addictions	Anxiety	Yohimbine	Response to Yohimbine
209068_at	HNRNPDL	Heterogeneous Nuclear Ribonucleoprotein D Like	58.3333	D	1.42857		HNRNPDL	2.5	2	HNRNPDL	Heterogeneous Nuclear Ribonucleoprotein D Like	Mouse	Yohimbine (1 mg kg–1)	AMY	(D)	Addictions	Anxiety	Yohimbine	Response to Yohimbine
209068_at	HNRNPDL	Heterogeneous Nuclear Ribonucleoprotein D Like	58.3333	D	1.42857		HNRNPDL	2.5	2	HNRNPDL	Heterogeneous Nuclear Ribonucleoprotein D Like	Mouse	Diazepam (0.3 mg kg–1)	PFC	(D)	Treatments	Anxiety	Benzodiazepines	Response to Diazepam
209068_at	HNRNPDL	Heterogeneous Nuclear Ribonucleoprotein D Like	58.3333	D	1.42857		HNRNPDL	2.5	2	HNRNPDL	Heterogeneous Nuclear Ribonucleoprotein D Like	Mouse	Diazepam (0.3 mg kg–1)	AMY	(D)	Treatments	Anxiety	Benzodiazepines	Response to Diazepam
221321_s_at	KCNIP2	Potassium Voltage-Gated Channel Interacting Protein 2	57.1429	D	7.14286		KCNIP2	2	0	KCNIP2	Potassium Voltage-Gated Channel Interacting Protein 2	Mouse	Yohimbine (1 mg kg–1)	Hippocampus	(D)	Addictions	Anxiety	Yohimbine	Response to Yohimbine
221321_s_at	KCNIP2	Potassium Voltage-Gated Channel Interacting Protein 2	57.1429	D	7.14286		KCNIP2	2	0	KCNIP2	Potassium Voltage-Gated Channel Interacting Protein 2	Mouse	Diazepam (0.3 mg kg–1)	Hippocampus	(D)	Treatments	Anxiety	Benzodiazepines	Response to Diazepam
200809_x_at	RPL12	Ribosomal Protein L12	57.1429	D	0		RPL12	1.5	2	RPL12	Ribosomal Protein L12	Mouse	Diazepam (0.3 mg kg–1)	AMY	(D)	Treatments	Anxiety	Benzodiazepines	Response to Diazepam
206923_at	PRKCA	Protein Kinase C Alpha	55.9524	D	0		PRKCA	1	0	PRKCA	Protein Kinase C Alpha	Mouse	Yohimbine (1 mg kg–1)	Hippocampus	(D)	Addictions	Anxiety	Yohimbine	Response to Yohimbine
207332_s_at	TFRC	Transferrin Receptor	55.9524	D	0		TFRC	2	2	TFRC	Transferrin Receptor	Mouse	Diazepam (0.3 mg kg–1)	Hippocampus	(D)	Treatments	Anxiety	Benzodiazepines	Response to Diazepam
222222_s_at	HOMER3	Homer Scaffolding Protein 3	55.8442	I	0		HOMER3	1	0	HOMER3	Homer Scaffold Protein 3	Mouse	Yohimbine (1 mg kg–1)	Hippocampus	(D)	Addictions	Anxiety	Yohimbine	Response to Yohimbine
202260_s_at	STXBP1	Syntaxin Binding Protein 1	55.8442	I	15.7143		STXBP1	1	2	STXBP1	Syntaxin Binding Protein 1	Mouse	Diazepam (0.3 mg kg–1)	Hippocampus	(I)	Treatments	Anxiety	Benzodiazepines	Response to Diazepam
1569469_a_at	LHX8	LIM Homeobox 8	54.5455	I	1.31579		LHX8	1	2	LHX8	LIM Homeobox 8	Mouse	Diazepam (0.3 mg kg–1)	AMY	(I)	Treatments	Anxiety	Benzodiazepines	Response to Diazepam
218899_s_at	BAALC	Brain And Acute Leukemia, Cytoplasmic	53.5714	D	0		BAALC	2	0	BAALC	BAALC Binder Of MAP3K1 And KLF4	Mouse	Yohimbine (1 mg kg–1)	AMY	(I)	Addictions	Anxiety	Yohimbine	Response to Yohimbine
218899_s_at	BAALC	Brain And Acute Leukemia, Cytoplasmic	53.5714	D	0		BAALC	2	0	BAALC	BAALC Binder Of MAP3K1 And KLF4	Mouse	Diazepam (0.3 mg kg–1)	AMY	(I)	Treatments	Anxiety	Benzodiazepines	Response to Diazepam
225314_at	OCIAD2	OCIA Domain Containing 2	53.5714	D	7.14286		OCIAD2	1	2	OCIAD2	OCIA Domain Containing 2	Mouse	Yohimbine (1 mg kg–1)	Hippocampus	(D)	Addictions	Anxiety	Yohimbine	Response to Yohimbine
214548_x_at	GNAS	GNAS Complex Locus	53.2468	I	0		GNAS	4	0	GNAS	GNAS Complex Locus	Mouse	Diazepam (0.3 mg kg–1)	AMY	(I)	Treatments	Anxiety	Benzodiazepines	Response to Diazepam
201668_x_at	MARCKS	Myristoylated Alanine Rich Protein Kinase C Substrate	53.2468	I	53.9474	6	MARCKS	2	0	MARCKS	Myristoylated Alanine Rich Protein Kinase C Substrate	Mouse	Yohimbine (1 mg kg–1)	Hippocampus	(I)	Addictions	Anxiety	Yohimbine	Response to Yohimbine
237774_at	PENK	Proenkephalin	53.2468	I	0		PENK	2	2	PENK	Proenkephalin	Mouse	Diazepam (0.3 mg kg–1)	Hippocampus	(I)	Treatments	Anxiety	Benzodiazepines	Response to Diazepam
237774_at	PENK	Proenkephalin	53.2468	I	0		PENK	2	2	PENK	Proenkephalin	Mouse	Yohimbine (1 mg kg–1)	Hippocampus	(I)	Addictions	Anxiety	Yohimbine	Response to Yohimbine
237774_at	PENK	Proenkephalin	53.2468	I	0		PENK	2	2	PENK	Proenkephalin	Mouse	Yohimbine (1 mg kg–1)	PFC	(I)	Addictions	Anxiety	Yohimbine	Response to Yohimbine
233031_at	ZEB2	Zinc Finger E-Box Binding Homeobox 2	53.2468	I	23.6842		ZEB2	1	0	ZEB2	Zinc Finger E-Box Binding Homeobox 2	Mouse	Yohimbine (1 mg kg–1)	Hippocampus	(D)	Addictions	Anxiety	Yohimbine	Response to Yohimbine
209146_at	MSMO1	Methylsterol Monooxygenase 1	52.381	D	0		MSMO1	1	0	MSMO1	Methylsterol Monooxygenase 1	Mouse	Yohimbine (1 mg kg–1)	Hippocampus	(I)	Addictions	Anxiety	Yohimbine	Response to Yohimbine
219437_s_at	ANKRD11	Ankyrin Repeat Domain 11	51.9481	I	0		ANKRD11	2	0	ANKRD11	Ankyrin Repeat Domain 11	Mouse	Diazepam (0.3 mg kg–1)	PFC	(D)	Treatments	Anxiety	Benzodiazepines	Response to Diazepam
219437_s_at	ANKRD11	Ankyrin Repeat Domain 11	51.9481	I	0		ANKRD11	2	0	ANKRD11	Ankyrin Repeat Domain 11	Mouse	Yohimbine (1 mg kg–1)	AMY	(I)	Addictions	Anxiety	Yohimbine	Response to Yohimbine
228121_at	TGFB2	Transforming Growth Factor Beta 2	51.9481	I	5.71429		TGFB2	2	2	TGFB2	Transforming Growth Factor Beta 2	Mouse	Yohimbine (1 mg kg–1)	Hippocampus	(D)	Addictions	Anxiety	Yohimbine	Response to Yohimbine
212658_at	LHFPL2	Lipoma HMGIC Fusion Partner-Like 2	51.1905	D	34.2857	3	LHFPL2	1	2	LHFPL2	LHFPL Tetraspan Subfamily Member 2	Mouse	Yohimbine (1 mg kg–1)	Hippocampus	(D)	Addictions	Anxiety	Yohimbine	Response to Yohimbine
226382_at	CAMK1D	Calcium/Calmodulin Dependent Protein Kinase ID	50.6494	I	0		CAMK1D	1	0	CAMK1D	Calcium/Calmodulin Dependent Protein Kinase ID	Mouse	Yohimbine (1 mg kg–1)	Hippocampus	(D)	Addictions	Anxiety	Yohimbine	Response to Yohimbine
225494_at	DYNLL2	Dynein Light Chain LC8-Type 2	50.6494	I	0		DYNLL2	4	0	DYNLL2	Dynein Light Chain LC8-Type 2	Mouse	Diazepam (0.3 mg kg–1)	AMY	(I)	Treatments	Anxiety	Benzodiazepines	Response to Diazepam
200981_x_at	GNAS	GNAS Complex Locus	50.6494	I	0		GNAS	4	0	GNAS	GNAS Complex Locus	Mouse	Diazepam (0.3 mg kg–1)	AMY	(I)	Treatments	Anxiety	Benzodiazepines	Response to Diazepam
1552766_at	HS6ST2	Heparan Sulfate 6-O-Sulfotransferase 2	50.6494	I	10.5263		HS6ST2	1		HS6ST2	Heparan Sulfate 6-O-Sulfotransferase 2	Mouse	Yohimbine (1 mg kg–1)	Hippocampus	(I)	Addictions	Anxiety	Yohimbine	Response to Yohimbine
242493_at	PTPRD	Protein Tyrosine Phosphatase, Receptor Type D	50.6494	I	0		PTPRD	4	0	PTPRD	Protein Tyrosine Phosphatase Receptor Type D	Mouse	Yohimbine (1 mg kg–1)	AMY	(D)	Addictions	Anxiety	Yohimbine	Response to Yohimbine
242493_at	PTPRD	Protein Tyrosine Phosphatase, Receptor Type D	50.6494	I	0		PTPRD	4	0	PTPRD	Protein Tyrosine Phosphatase Receptor Type D	Mouse	Diazepam (0.3 mg kg–1)	AMY	(D)	Treatments	Anxiety	Benzodiazepines	Response to Diazepam
201630_s_at	ACP1	Acid Phosphatase 1, Soluble	50	D	0		ACP1	4	0	ACP1	Acid Phosphatase 1	Mouse	Yohimbine (1 mg kg–1)	AMY	(I)	Addictions	Anxiety	Yohimbine	Response to Yohimbine
200088_x_at	RPL12	Ribosomal Protein L12	50	D	0		RPL12	1.5	2	RPL12	Ribosomal Protein L12	Mouse	Diazepam (0.3 mg kg–1)	AMY	(D)	Treatments	Anxiety	Benzodiazepines	Response to Diazepam
208859_s_at	ATRX	ATRX, Chromatin Remodeler	49.3506	I	0		ATRX	1		ATRX	ATRX Chromatin Remodeler	Mouse	Diazepam (0.3 mg kg–1)	Hippocampus	(I)	Treatments	Anxiety	Benzodiazepines	Response to Diazepam
1556259_at	CADM1	Cell Adhesion Molecule 1	49.3506	I	39.4737	3	CADM1	1		CADM1	Cell Adhesion Molecule 1	Mouse	Yohimbine (1 mg kg–1)	Hippocampus	(I)	Addictions	Anxiety	Yohimbine	Response to Yohimbine
207696_at	FUT9	Fucosyltransferase 9	49.3506	I	0		FUT9	1		FUT9	Fucosyltransferase 9	Mouse	Yohimbine (1 mg kg–1)	Hippocampus	(I)	Addictions	Anxiety	Yohimbine	Response to Yohimbine
210395_x_at	MYL4	Myosin Light Chain 4	48.8095	D	0		MYL4	1		MYL4	Myosin Light Chain 4	Mouse	Diazepam (0.3 mg kg–1)	AMY	(D)	Treatments	Anxiety	Benzodiazepines	Response to Diazepam
207870_at	AKAP9	A-Kinase Anchoring Protein 9	48.0519	I	2.85714		AKAP9	1		AKAP9	A-Kinase Anchoring Protein 9	Mouse	Diazepam (0.3 mg kg–1)	Hippocampus	(I)	Treatments	Anxiety	Benzodiazepines	Response to Diazepam
210381_s_at	CCKBR	Cholecystokinin B Receptor	48.0519	I	0		CCKBR	4	2	CCKBR	Cholecystokinin B Receptor	Mouse	Yohimbine (1 mg kg–1)	Hippocampus	(I)	Addictions	Anxiety	Yohimbine	Response to Yohimbine
203548_s_at	LPL	Lipoprotein Lipase	48.0519	I	25		LPL	2		LPL	Lipoprotein Lipase	Mouse	Yohimbine (1 mg kg–1)	Hippocampus	(D)	Addictions	Anxiety	Yohimbine	Response to Yohimbine
203476_at	TPBG	Trophoblast Glycoprotein	48.0519	I	19.7368		TPBG	2		TPBG	Trophoblast Glycoprotein	Mouse	Yohimbine (1 mg kg–1)	Hippocampus	(I)	Addictions	Anxiety	Yohimbine	Response to Yohimbine
203476_at	TPBG	Trophoblast Glycoprotein	48.0519	I	19.7368		TPBG	2		TPBG	Trophoblast Glycoprotein	Mouse	Diazepam (0.3 mg kg–1)	Hippocampus	(I)	Treatments	Anxiety	Benzodiazepines	Response to Diazepam
209374_s_at	IGHM	Immunoglobulin Heavy Constant Mu	46.7532	I	11.4286		IGHM	1.5		IGHM	Immunoglobulin Heavy Constant Mu	Mouse	Diazepam (0.3 mg kg–1)	Hippocampus	(D)	Treatments	Anxiety	Benzodiazepines	Response to Diazepam
201670_s_at	MARCKS	Myristoylated Alanine Rich Protein Kinase C Substrate	46.7532	I	0		MARCKS	2		MARCKS	Myristoylated Alanine Rich Protein Kinase C Substrate	Mouse	Yohimbine (1 mg kg–1)	Hippocampus	(I)	Addictions	Anxiety	Yohimbine	Response to Yohimbine
242328_at	RAB3C	RAB3C, Member RAS Oncogene Family	46.7532	I	0		RAB3C	1		RAB3C	RAB3C, Member RAS Oncogene Family	Mouse	Diazepam (0.3 mg kg–1)	Hippocampus	(I)	Treatments	Anxiety	Benzodiazepines	Response to Diazepam
200783_s_at	STMN1	Stathmin 1	46.7532	I	10		STMN1	5	0	STMN1	Stathmin 1	Mouse	Yohimbine (1 mg kg–1)	Hippocampus	(I)	Addictions	Anxiety	Yohimbine	Response to Yohimbine
228238_at	GAS5	Growth Arrest Specific 5 (Non-Protein Coding)	46.4286	D	0		GAS5	1		GAS5	Growth Arrest Specific 5	Mouse	Diazepam (0.3 mg kg–1)	PFC	(D)	Treatments	Anxiety	Benzodiazepines	Response to Diazepam
228238_at	GAS5	Growth Arrest Specific 5 (Non-Protein Coding)	46.4286	D	0		GAS5	1		GAS5	Growth Arrest Specific 5	Mouse	Diazepam (0.3 mg kg–1)	AMY	(D)	Treatments	Anxiety	Benzodiazepines	Response to Diazepam
1560485_at	HIVEP1	Human Immunodeficiency Virus Type I Enhancer Binding Protein 1	46.4286	D	38.5714	3	HIVEP1	1		HIVEP1	Human Immunodeficiency Virus Type I Enhancer Binding Protein 1	Mouse	Yohimbine (1 mg kg–1)	Hippocampus	(I)	Addictions	Anxiety	Yohimbine	Response to Yohimbine
214655_at	GPR6	G Protein-Coupled Receptor 6	45.4545	I	15.7895		GPR6	2		GPR6	G Protein-Coupled Receptor 6	Mouse	Yohimbine (1 mg kg–1)	PFC	(I)	Addictions	Anxiety	Yohimbine	Response to Yohimbine
214655_at	GPR6	G Protein-Coupled Receptor 6	45.4545	I	15.7895		GPR6	2		GPR6	G Protein-Coupled Receptor 6	Mouse	Diazepam (0.3 mg kg–1)	PFC	(I)	Treatments	Anxiety	Benzodiazepines	Response to Diazepam
212915_at	PDZRN3	PDZ Domain Containing Ring Finger 3	45.4545	I	32.8947		PDZRN3	1		PDZRN3	PDZ Domain Containing Ring Finger 3	Mouse	Yohimbine (1 mg kg–1)	Hippocampus	(I)	Addictions	Anxiety	Yohimbine	Response to Yohimbine
230742_at	RBM5	RNA Binding Motif Protein 5	45.4545	I	0		RBM5	1		RBM5	RNA Binding Motif Protein 5	Mouse	Diazepam (0.3 mg kg–1)	Hippocampus	(I)	Treatments	Anxiety	Benzodiazepines	Response to Diazepam
222780_s_at	BAALC	Brain And Acute Leukemia, Cytoplasmic	45.2381	D	31.5789		BAALC	2		BAALC	BAALC Binder Of MAP3K1 And KLF4	Mouse	Yohimbine (1 mg kg–1)	AMY	(I)	Addictions	Anxiety	Yohimbine	Response to Yohimbine
222780_s_at	BAALC	Brain And Acute Leukemia, Cytoplasmic	45.2381	D	31.5789		BAALC	2		BAALC	BAALC Binder Of MAP3K1 And KLF4	Mouse	Diazepam (0.3 mg kg–1)	AMY	(I)	Treatments	Anxiety	Benzodiazepines	Response to Diazepam
231793_s_at	CAMK2D	Calcium/Calmodulin Dependent Protein Kinase II Delta	45.2381	D	2.85714		CAMK2D	2		CAMK2D	Calcium/Calmodulin Dependent Protein Kinase II Delta	Mouse	Yohimbine (1 mg kg–1)	Hippocampus	(I)	Addictions	Anxiety	Yohimbine	Response to Yohimbine
231793_s_at	CAMK2D	Calcium/Calmodulin Dependent Protein Kinase II Delta	45.2381	D	2.85714		CAMK2D	2		CAMK2D	Calcium/Calmodulin Dependent Protein Kinase II Delta	Mouse	Diazepam (0.3 mg kg–1)	Hippocampus	(I)	Treatments	Anxiety	Benzodiazepines	Response to Diazepam
212938_at	COL6A1	Collagen Type VI Alpha 1 Chain	45.2381	D	19.7368		COL6A1	1		COL6A1	Collagen Type VI Alpha 1 Chain	Mouse	Yohimbine (1 mg kg–1)	PFC	(D)	Addictions	Anxiety	Yohimbine	Response to Yohimbine
202697_at	NUDT21	Nudix Hydrolase 21	45.2381	D	0		NUDT21	1		NUDT21	Nudix Hydrolase 21	Mouse	Yohimbine (1 mg kg–1)	AMY	(D)	Addictions	Anxiety	Yohimbine	Response to Yohimbine
208691_at	TFRC	Transferrin Receptor	45.2381	D	0		TFRC	2		TFRC	Transferrin Receptor	Mouse	Diazepam (0.3 mg kg–1)	Hippocampus	(D)	Treatments	Anxiety	Benzodiazepines	Response to Diazepam
209534_x_at	AKAP13	A-Kinase Anchoring Protein 13	44.1558	I	0		AKAP13	3.5	0	AKAP13	A-Kinase Anchoring Protein 13	Mouse	Yohimbine (1 mg kg–1)	Hippocampus	(D)	Addictions	Anxiety	Yohimbine	Response to Yohimbine
213369_at	CDHR1	Cadherin Related Family Member 1	44.1558	I	0		CDHR1	2		CDHR1	Cadherin Related Family Member 1	Mouse	Yohimbine (1 mg kg–1)	PFC	(D)	Addictions	Anxiety	Yohimbine	Response to Yohimbine
213369_at	CDHR1	Cadherin Related Family Member 1	44.1558	I	0		CDHR1	2		CDHR1	Cadherin Related Family Member 1	Mouse	Diazepam (0.3 mg kg–1)	PFC	(D)	Treatments	Anxiety	Benzodiazepines	Response to Diazepam
214247_s_at	DKK3	Dickkopf WNT Signaling Pathway Inhibitor 3	44.1558	I	21.0526		DKK3	1		DKK3	Dickkopf WNT Signaling Pathway Inhibitor 3	Mouse	Diazepam (0.3 mg kg–1)	Hippocampus	(D)	Treatments	Anxiety	Benzodiazepines	Response to Diazepam
232302_at	PDLIM2	PDZ And LIM Domain 2	44.1558	I	2.85714		PDLIM2	1		PDLIM2	PDZ And LIM Domain 2	Mouse	Diazepam (0.3 mg kg–1)	AMY	(I)	Treatments	Anxiety	Benzodiazepines	Response to Diazepam
207717_s_at	PKP2	Plakophilin 2	44.1558	I	23.6842		PKP2	2		PKP2	Plakophilin 2	Mouse	Yohimbine (1 mg kg–1)	Hippocampus	(D)	Addictions	Anxiety	Yohimbine	Response to Yohimbine
210991_s_at	RIMS3	Regulating Synaptic Membrane Exocytosis 3	44.1558	I	21.0526		RIMS3	1		RIMS3	Regulating Synaptic Membrane Exocytosis 3	Mouse	Yohimbine (1 mg kg–1)	Hippocampus	(I)	Addictions	Anxiety	Yohimbine	Response to Yohimbine
232929_at	ZBTB20	Zinc Finger And BTB Domain Containing 20	44.1558	I	2.63158		ZBTB20	1		ZBTB20	Zinc Finger And BTB Domain Containing 20	Mouse	Yohimbine (1 mg kg–1)	Hippocampus	(D)	Addictions	Anxiety	Yohimbine	Response to Yohimbine
207323_s_at	MBP	Myelin Basic Protein	44.0476	D	14.2857		MBP	2.5		MBP	Myelin Basic Protein	Mouse	Yohimbine (1 mg kg–1)	AMY	(I)	Addictions	Anxiety	Yohimbine	Response to Yohimbine
226412_at	PNISR	PNN Interacting Serine And Arginine Rich Protein	44.0476	D	0		PNISR	2		PNISR	PNN Interacting Serine And Arginine Rich Protein	Mouse	Diazepam (0.3 mg kg–1)	Hippocampus	(I)	Treatments	Anxiety	Benzodiazepines	Response to Diazepam
226412_at	PNISR	PNN Interacting Serine And Arginine Rich Protein	44.0476	D	0		PNISR	2		PNISR	PNN Interacting Serine And Arginine Rich Protein	Mouse	Yohimbine (1 mg kg–1)	AMY	(D)	Addictions	Anxiety	Yohimbine	Response to Yohimbine
226412_at	PNISR	PNN Interacting Serine And Arginine Rich Protein	44.0476	D	0		PNISR	2		PNISR	PNN Interacting Serine And Arginine Rich Protein	Mouse	Diazepam (0.3 mg kg–1)	AMY	(D)	Treatments	Anxiety	Benzodiazepines	Response to Diazepam
218346_s_at	SESN1	Sestrin 1	44.0476	D	3.94737		SESN1	2		SESN1	Sestrin 1	Mouse	Yohimbine (1 mg kg–1)	PFC	(I)	Addictions	Anxiety	Yohimbine	Response to Yohimbine
212344_at	SULF1	Sulfatase 1	44.0476	D	0		SULF1	2		SULF1	Sulfatase 1	Mouse	Yohimbine (1 mg kg–1)	Hippocampus	(I)	Addictions	Anxiety	Yohimbine	Response to Yohimbine
212344_at	SULF1	Sulfatase 1	44.0476	D	0		SULF1	2		SULF1	Sulfatase 1	Mouse	Diazepam (0.3 mg kg–1)	Hippocampus	(I)	Treatments	Anxiety	Benzodiazepines	Response to Diazepam
223111_x_at	ARID4B	AT-Rich Interaction Domain 4B	42.8571	I	22.3684		ARID4B	2		ARID4B	AT-Rich Interaction Domain 4B	Mouse	Diazepam (0.3 mg kg–1)	Hippocampus	(I)	Treatments	Anxiety	Benzodiazepines	Response to Diazepam
208650_s_at	CD24	CD24 Molecule	42.8571	D	8.57143		CD24	1		CD24	CD24 Molecule	Mouse	Yohimbine (1 mg kg–1)	AMY	(I)	Addictions	Anxiety	Yohimbine	Response to Yohimbine
221042_s_at	CLMN	Calmin	42.8571	D	9.21053		CLMN	1		CLMN	Calmin	Mouse	Yohimbine (1 mg kg–1)	Hippocampus	(D)	Addictions	Anxiety	Yohimbine	Response to Yohimbine
226845_s_at	COPS9	COP9 Signalosome Subunit 9	42.8571	D	0		COPS9	1		COPS9	COP9 Signalosome Subunit 9	Mouse	Yohimbine (1 mg kg–1)	Hippocampus	(D)	Addictions	Anxiety	Yohimbine	Response to Yohimbine
202515_at	DLG1	Discs Large MAGUK Scaffold Protein 1	42.8571	D	3.94737		DLG1	2		DLG1	Discs Large MAGUK Scaffold Protein 1	Mouse	Yohimbine (1 mg kg–1)	Hippocampus	(I)	Addictions	Anxiety	Yohimbine	Response to Yohimbine
235230_at	PLCXD2	Phosphatidylinositol Specific Phospholipase C X Domain Containing 2	42.8571	D	5.71429		PLCXD2	1		PLCXD2	Phosphatidylinositol Specific Phospholipase C X Domain Containing 2	Mouse	Yohimbine (1 mg kg–1)	Hippocampus	(I)	Addictions	Anxiety	Yohimbine	Response to Yohimbine
242917_at	RASGEF1A	RasGEF Domain Family Member 1A	42.8571	I	0		RASGEF1A	1		RASGEF1A	RasGEF Domain Family Member 1A	Mouse	Yohimbine (1 mg kg–1)	AMY	(D)	Addictions	Anxiety	Yohimbine	Response to Yohimbine
226254_s_at	CFAP97	Cilia And Flagella Associated Protein 97	41.6667	D	0		CFAP97	1		CFAP97	Cilia And Flagella Associated Protein 97	Mouse	Diazepam (0.3 mg kg–1)	Hippocampus	(I)	Treatments	Anxiety	Benzodiazepines	Response to Diazepam
239786_at	DCN	Decorin	41.6667	D	7.14286		DCN	1		DCN	Decorin	Mouse	Yohimbine (1 mg kg–1)	Hippocampus	(I)	Addictions	Anxiety	Yohimbine	Response to Yohimbine
238671_at	EPHA4	EPH Receptor A4	41.6667	D	0		EPHA4	1		EPHA4	EPH Receptor A4	Mouse	Yohimbine (1 mg kg–1)	Hippocampus	(D)	Addictions	Anxiety	Yohimbine	Response to Yohimbine
200009_at	GDI2	GDP Dissociation Inhibitor 2	41.6667	D	0		GDI2	2		GDI2	GDP Dissociation Inhibitor 2	Mouse	Diazepam (0.3 mg kg–1)	Hippocampus	(D)	Treatments	Anxiety	Benzodiazepines	Response to Diazepam
214139_at	ARID4B	AT-Rich Interaction Domain 4B	41.5584	I	1.31579		ARID4B	2		ARID4B	AT-Rich Interaction Domain 4B	Mouse	Diazepam (0.3 mg kg–1)	Hippocampus	(I)	Treatments	Anxiety	Benzodiazepines	Response to Diazepam
200780_x_at	GNAS	GNAS Complex Locus	41.5584	I	0		GNAS	4	0	GNAS	GNAS Complex Locus	Mouse	Diazepam (0.3 mg kg–1)	AMY	(I)	Treatments	Anxiety	Benzodiazepines	Response to Diazepam
238569_at	GABBR1	Gamma-Aminobutyric Acid Type B Receptor Subunit 1	40.4762	D	11.4286		GABBR1	4	2	GABBR1	Gamma-Aminobutyric Acid Type B Receptor Subunit 1	Mouse	Yohimbine (1 mg kg–1)	AMY	(I)	Addictions	Anxiety	Yohimbine	Response to Yohimbine
221891_x_at	HSPA8	Heat Shock Protein Family A (Hsp70) Member 8	40.4762	D	0		HSPA8	3	0	HSPA8	Heat Shock Protein Family A (Hsp70) Member 8	Mouse	Yohimbine (1 mg kg–1)	Hippocampus	(D)	Addictions	Anxiety	Yohimbine	Response to Yohimbine
221891_x_at	HSPA8	Heat Shock Protein Family A (Hsp70) Member 8	40.4762	D	0		HSPA8	3	0	HSPA8	Heat Shock Protein Family A (Hsp70) Member 8	Mouse	Yohimbine (1 mg kg–1)	AMY	(D)	Addictions	Anxiety	Yohimbine	Response to Yohimbine
221891_x_at	HSPA8	Heat Shock Protein Family A (Hsp70) Member 8	40.4762	D	0		HSPA8	3	0	HSPA8	Heat Shock Protein Family A (Hsp70) Member 8	Mouse	Diazepam (0.3 mg kg–1)	AMY	(D)	Treatments	Anxiety	Benzodiazepines	Response to Diazepam
227168_at	MIAT	Myocardial Infarction Associated Transcript (Non-Protein Coding)	40.4762	D	28.5714		MIAT	2		MIAT	Myocardial Infarction Associated Transcript	Mouse	Diazepam (0.3 mg kg–1)	PFC	(D)	Treatments	Anxiety	Benzodiazepines	Response to Diazepam
210256_s_at	PIP5K1A	Phosphatidylinositol-4-Phosphate 5-Kinase Type 1 Alpha	40.4762	D	9.21053		PIP5K1A	2		PIP5K1A	Phosphatidylinositol-4-Phosphate 5-Kinase Type 1 Alpha	Mouse	Diazepam (0.3 mg kg–1)	PFC	(I)	Treatments	Anxiety	Benzodiazepines	Response to Diazepam
1560074_at	PRKCA	Protein Kinase C Alpha	40.4762	D	0		PRKCA	1		PRKCA	Protein Kinase C Alpha	Mouse	Yohimbine (1 mg kg–1)	Hippocampus	(D)	Addictions	Anxiety	Yohimbine	Response to Yohimbine
201194_at	SELENOW	Selenoprotein W	40.4762	D	0		SELENOW	2		SELENOW	Selenoprotein W	Mouse	Yohimbine (1 mg kg–1)	Hippocampus	(D)	Addictions	Anxiety	Yohimbine	Response to Yohimbine
227039_at	AKAP13	A-Kinase Anchoring Protein 13	40.2597	I	30.2632		AKAP13	3.5	0	AKAP13	A-Kinase Anchoring Protein 13	Mouse	Yohimbine (1 mg kg–1)	Hippocampus	(D)	Addictions	Anxiety	Yohimbine	Response to Yohimbine
202768_at	FOSB	FosB Proto-Oncogene, AP-1 Transcription Factor Subunit	40.2597	I	0		FOSB	2		FOSB	FosB Proto-Oncogene, AP-1 Transcription Factor Subunit	Mouse	Yohimbine (1 mg kg–1)	Hippocampus	(I)	Addictions	Anxiety	Yohimbine	Response to Yohimbine
243278_at	FOXP2	Forkhead Box P2	40.2597	I	0		FOXP2	1		FOXP2	Forkhead Box P2	Mouse	Yohimbine (1 mg kg–1)	Hippocampus	(I)	Addictions	Anxiety	Yohimbine	Response to Yohimbine
201667_at	GJA1	Gap Junction Protein Alpha 1	40.2597	I	9.21053		GJA1	2		GJA1	Gap Junction Protein Alpha 1	Mouse	Diazepam (0.3 mg kg–1)	AMY	(I)	Treatments	Anxiety	Benzodiazepines	Response to Diazepam
228831_s_at	GNG7	G Protein Subunit Gamma 7	40.2597	I	0		GNG7	2		GNG7	G Protein Subunit Gamma 7	Mouse	Yohimbine (1 mg kg–1)	PFC	(I)	Addictions	Anxiety	Yohimbine	Response to Yohimbine
224559_at	MALAT1	Metastasis Associated Lung Adenocarcinoma Transcript 1 (Non-Protein Coding)	40.2597	I	0		MALAT1	2		MALAT1	Metastasis Associated Lung Adenocarcinoma Transcript 1	Mouse	Diazepam (0.3 mg kg–1)	Hippocampus	(I)	Treatments	Anxiety	Benzodiazepines	Response to Diazepam
224559_at	MALAT1	Metastasis Associated Lung Adenocarcinoma Transcript 1 (Non-Protein Coding)	40.2597	I	0		MALAT1	2		MALAT1	Metastasis Associated Lung Adenocarcinoma Transcript 1	Mouse	Yohimbine (1 mg kg–1)	AMY	(D)	Addictions	Anxiety	Yohimbine	Response to Yohimbine
243611_at	MICALCL	MICAL C-Terminal Like	40.2597	I	32.8947		MICALCL	1		MICALCL	MICAL C-Terminal Like	Mouse	Yohimbine (1 mg kg–1)	Hippocampus	(D)	Addictions	Anxiety	Yohimbine	Response to Yohimbine
242765_at	MOBP	Myelin-Associated Oligodendrocyte Basic Protein	40.2597	I	14.4737		MOBP	1		MOBP	Myelin Associated Oligodendrocyte Basic Protein	Mouse	Diazepam (0.3 mg kg–1)	Hippocampus	(D)	Treatments	Anxiety	Benzodiazepines	Response to Diazepam
242765_at	MOBP	Myelin-Associated Oligodendrocyte Basic Protein	40.2597	I	14.4737		MOBP	1		MOBP	Myelin Associated Oligodendrocyte Basic Protein	Mouse	Diazepam (0.3 mg kg–1)	AMY	(I)	Treatments	Anxiety	Benzodiazepines	Response to Diazepam
213040_s_at	NPTXR	Neuronal Pentraxin Receptor	40.2597	I	9.21053		NPTXR	2		NPTXR	Neuronal Pentraxin Receptor	Mouse	Diazepam (0.3 mg kg–1)	AMY	(D)	Treatments	Anxiety	Benzodiazepines	Response to Diazepam
214154_s_at	PKP2	Plakophilin 2	40.2597	I	1.42857		PKP2	2		PKP2	Plakophilin 2	Mouse	Yohimbine (1 mg kg–1)	Hippocampus	(D)	Addictions	Anxiety	Yohimbine	Response to Yohimbine
207177_at	PTGFR	Prostaglandin F Receptor	40.2597	I	0		PTGFR	2		PTGFR	Prostaglandin F Receptor	Mouse	Diazepam (0.3 mg kg–1)	AMY	(I)	Treatments	Anxiety	Benzodiazepines	Response to Diazepam
229106_at	DYNLL2	Dynein Light Chain LC8-Type 2	39.2857	D	18.5714		DYNLL2	4	2	DYNLL2	Dynein Light Chain LC8-Type 2	Mouse	Diazepam (0.3 mg kg–1)	AMY	(I)	Treatments	Anxiety	Benzodiazepines	Response to Diazepam
203631_s_at	GPRC5B	G Protein-Coupled Receptor Class C Group 5 Member B	39.2857	D	0		GPRC5B	2		GPRC5B	G Protein-Coupled Receptor Class C Group 5 Member B	Mouse	Yohimbine (1 mg kg–1)	AMY	(I)	Addictions	Anxiety	Yohimbine	Response to Yohimbine
203631_s_at	GPRC5B	G Protein-Coupled Receptor Class C Group 5 Member B	39.2857	D	0		GPRC5B	2		GPRC5B	G Protein-Coupled Receptor Class C Group 5 Member B	Mouse	Diazepam (0.3 mg kg–1)	AMY	(I)	Treatments	Anxiety	Benzodiazepines	Response to Diazepam
216255_s_at	GRM8	Glutamate Metabotropic Receptor 8	39.2857	D	0		GRM8	3	0	GRM8	Glutamate Metabotropic Receptor 8	Mouse	Yohimbine (1 mg kg–1)	Hippocampus	(I)	Addictions	Anxiety	Yohimbine	Response to Yohimbine
212188_at	KCTD12	Potassium Channel Tetramerization Domain Containing 12	39.2857	D	0		KCTD12	3	0	KCTD12	Potassium Channel Tetramerization Domain Containing 12	Mouse	Yohimbine (1 mg kg–1)	Hippocampus	(D)	Addictions	Anxiety	Yohimbine	Response to Yohimbine
216054_x_at	MYL4	Myosin Light Chain 4	39.2857	D	0		MYL4	1		MYL4	Myosin Light Chain 4	Mouse	Diazepam (0.3 mg kg–1)	AMY	(D)	Treatments	Anxiety	Benzodiazepines	Response to Diazepam
207333_at	NMBR	Neuromedin B Receptor	39.2857	D	0		NMBR	1		NMBR	Neuromedin B Receptor	Mouse	Yohimbine (1 mg kg–1)	PFC	(D)	Addictions	Anxiety	Yohimbine	Response to Yohimbine
202388_at	RGS2	Regulator Of G-Protein Signaling 2	39.2857	D	0		RGS2	4.5	0	RGS2	Regulator Of G Protein Signaling 2	Mouse	Yohimbine (1 mg kg–1)	Hippocampus	(I)	Addictions	Anxiety	Yohimbine	Response to Yohimbine
1552796_a_at	SIM1	Single-Minded Family BHLH Transcription Factor 1	39.2857	D	0		SIM1	1		SIM1	SIM BHLH Transcription Factor 1	Mouse	Diazepam (0.3 mg kg–1)	AMY	(I)	Treatments	Anxiety	Benzodiazepines	Response to Diazepam
218872_at	TESC	Tescalcin	39.2857	D	0		TESC	1		TESC	Tescalcin	Mouse	Yohimbine (1 mg kg–1)	Hippocampus	(D)	Addictions	Anxiety	Yohimbine	Response to Yohimbine
200666_s_at	DNAJB1	DnaJ Heat Shock Protein Family (Hsp40) Member B1	38.961	I	0		DNAJB1	2.5		DNAJB1	DnaJ Heat Shock Protein Family (Hsp40) Member B1	Mouse	Yohimbine (1 mg kg–1)	Hippocampus	(I)	Addictions	Anxiety	Yohimbine	Response to Yohimbine
200666_s_at	DNAJB1	DnaJ Heat Shock Protein Family (Hsp40) Member B1	38.961	I	0		DNAJB1	2.5		DNAJB1	DnaJ Heat Shock Protein Family (Hsp40) Member B1	Mouse	Diazepam (0.3 mg kg–1)	Hippocampus	(I)	Treatments	Anxiety	Benzodiazepines	Response to Diazepam
216021_s_at	GLRA3	Glycine Receptor Alpha 3	38.961	I	0		GLRA3	2		GLRA3	Glycine Receptor Alpha 3	Mouse	Diazepam (0.3 mg kg–1)	Hippocampus	(I)	Treatments	Anxiety	Benzodiazepines	Response to Diazepam
216021_s_at	GLRA3	Glycine Receptor Alpha 3	38.961	I	0		GLRA3	2		GLRA3	Glycine Receptor Alpha 3	Mouse	Yohimbine (1 mg kg–1)	Hippocampus	(I)	Addictions	Anxiety	Yohimbine	Response to Yohimbine
205462_s_at	HPCAL1	Hippocalcin Like 1	38.961	I	2.63158		HPCAL1	2		HPCAL1	Hippocalcin Like 1	Mouse	Diazepam (0.3 mg kg–1)	Hippocampus	(I)	Treatments	Anxiety	Benzodiazepines	Response to Diazepam
205462_s_at	HPCAL1	Hippocalcin Like 1	38.961	I	2.63158		HPCAL1	2		HPCAL1	Hippocalcin Like 1	Mouse	Yohimbine (1 mg kg–1)	Hippocampus	(I)	Addictions	Anxiety	Yohimbine	Response to Yohimbine
1565406_a_at	LHX9	LIM Homeobox 9	38.961	I	0		LHX9	1		LHX9	LIM Homeobox 9	Mouse	Yohimbine (1 mg kg–1)	Hippocampus	(D)	Addictions	Anxiety	Yohimbine	Response to Yohimbine
225507_at	PNISR	PNN Interacting Serine And Arginine Rich Protein	38.961	I	0		PNISR	2		PNISR	PNN Interacting Serine And Arginine Rich Protein	Mouse	Diazepam (0.3 mg kg–1)	Hippocampus	(I)	Treatments	Anxiety	Benzodiazepines	Response to Diazepam
225507_at	PNISR	PNN Interacting Serine And Arginine Rich Protein	38.961	I	0		PNISR	2		PNISR	PNN Interacting Serine And Arginine Rich Protein	Mouse	Yohimbine (1 mg kg–1)	AMY	(D)	Addictions	Anxiety	Yohimbine	Response to Yohimbine
225507_at	PNISR	PNN Interacting Serine And Arginine Rich Protein	38.961	I	0		PNISR	2		PNISR	PNN Interacting Serine And Arginine Rich Protein	Mouse	Diazepam (0.3 mg kg–1)	AMY	(D)	Treatments	Anxiety	Benzodiazepines	Response to Diazepam
219926_at	POPDC3	Popeye Domain Containing 3	38.961	I	0		POPDC3	1		POPDC3	Popeye Domain Containing 3	Mouse	Yohimbine (1 mg kg–1)	Hippocampus	(D)	Addictions	Anxiety	Yohimbine	Response to Yohimbine
225165_at	PPP1R1B	Protein Phosphatase 1 Regulatory Inhibitor Subunit 1B	38.961	I	2.63158		PPP1R1B	1		PPP1R1B	Protein Phosphatase 1 Regulatory Inhibitor Subunit 1B	Mouse	Yohimbine (1 mg kg–1)	PFC	(I)	Addictions	Anxiety	Yohimbine	Response to Yohimbine
201868_s_at	TBL1X	Transducin Beta Like 1X-Linked	38.961	I	34.2105	3	TBL1X	1		TBL1X	Transducin Beta Like 1 X-Linked	Mouse	Diazepam (0.3 mg kg–1)	Hippocampus	(I)	Treatments	Anxiety	Benzodiazepines	Response to Diazepam
227195_at	ZNF503	Zinc Finger Protein 503	38.961	I	19.7368		ZNF503	1		ZNF503	zinc finger protein 503	Mouse	Diazepam (0.3 mg kg–1)	Hippocampus	(I)	Treatments	Anxiety	Benzodiazepines	Response to Diazepam
206811_at	ADCY8	Adenylate Cyclase 8	38.0952	D	0		ADCY8	1		ADCY8	Adenylate Cyclase 8	Mouse	Yohimbine (1 mg kg–1)	Hippocampus	(I)	Addictions	Anxiety	Yohimbine	Response to Yohimbine
222024_s_at	AKAP13	A-Kinase Anchoring Protein 13	37.6623	I	0		AKAP13	3.5	0	AKAP13	A-Kinase Anchoring Protein 13	Mouse	Yohimbine (1 mg kg–1)	Hippocampus	(D)	Addictions	Anxiety	Yohimbine	Response to Yohimbine
205428_s_at	CALB2	Calbindin 2	37.6623	I	11.8421		CALB2	1		CALB2	Calbindin 2	Mouse	Diazepam (0.3 mg kg–1)	Hippocampus	(I)	Treatments	Anxiety	Benzodiazepines	Response to Diazepam
210727_at	CALCA	Calcitonin Related Polypeptide Alpha	37.6623	I	0		CALCA	2		CALCA	Calcitonin Related Polypeptide Alpha	Mouse	Diazepam (0.3 mg kg–1)	AMY	(D)	Treatments	Anxiety	Benzodiazepines	Response to Diazepam
1555958_at	CRTAC1	Cartilage Acidic Protein 1	37.6623	I	0		CRTAC1	2		CRTAC1	Cartilage Acidic Protein 1	Mouse	Yohimbine (1 mg kg–1)	PFC	(D)	Addictions	Anxiety	Yohimbine	Response to Yohimbine
210684_s_at	DLG4	Discs Large MAGUK Scaffold Protein 4	37.6623	I	0		DLG4	2		DLG4	Discs Large MAGUK Scaffold Protein 4	Mouse	Yohimbine (1 mg kg–1)	AMY	(I)	Addictions	Anxiety	Yohimbine	Response to Yohimbine
210684_s_at	DLG4	Discs Large MAGUK Scaffold Protein 4	37.6623	I	0		DLG4	2		DLG4	Discs Large MAGUK Scaffold Protein 4	Mouse	Diazepam (0.3 mg kg–1)	AMY	(I)	Treatments	Anxiety	Benzodiazepines	Response to Diazepam
215234_at	DYRK1A	Dual Specificity Tyrosine Phosphorylation Regulated Kinase 1A	37.6623	I	15.7895		DYRK1A	2		DYRK1A	Dual Specificity Tyrosine Phosphorylation Regulated Kinase 1A	Mouse	Diazepam (0.3 mg kg–1)	Hippocampus	(D)	Treatments	Anxiety	Benzodiazepines	Response to Diazepam
215234_at	DYRK1A	Dual Specificity Tyrosine Phosphorylation Regulated Kinase 1A	37.6623	I	15.7895		DYRK1A	2		DYRK1A	Dual Specificity Tyrosine Phosphorylation Regulated Kinase 1A	Mouse	Yohimbine (1 mg kg–1)	Hippocampus	(D)	Addictions	Anxiety	Yohimbine	Response to Yohimbine
1565716_at	FUS	FUS RNA Binding Protein	37.6623	I	28.5714		FUS	2		FUS	FUS RNA Binding Protein	Mouse	Yohimbine (1 mg kg–1)	AMY	(I)	Addictions	Anxiety	Yohimbine	Response to Yohimbine
1565716_at	FUS	FUS RNA Binding Protein	37.6623	I	28.5714		FUS	2		FUS	FUS RNA Binding Protein	Mouse	Diazepam (0.3 mg kg–1)	Hippocampus	(I)	Treatments	Anxiety	Benzodiazepines	Response to Diazepam
1554319_at	RPS6KA5	Ribosomal Protein S6 Kinase A5	37.6623	I	32.8947		RPS6KA5	1		RPS6KA5	Ribosomal Protein S6 Kinase A5	Mouse	Yohimbine (1 mg kg–1)	PFC	(I)	Addictions	Anxiety	Yohimbine	Response to Yohimbine
213261_at	TRANK1	Tetratricopeptide Repeat And Ankyrin Repeat Containing 1	37.6623	I	2.63158		TRANK1	1		TRANK1	Tetratricopeptide Repeat And Ankyrin Repeat Containing 1	Mouse	Diazepam (0.3 mg kg–1)	PFC	(D)	Treatments	Anxiety	Benzodiazepines	Response to Diazepam
225178_at	TTC14	Tetratricopeptide Repeat Domain 14	37.6623	I	5.26316		TTC14	1		TTC14	Tetratricopeptide Repeat Domain 14	Mouse	Diazepam (0.3 mg kg–1)	AMY	(D)	Treatments	Anxiety	Benzodiazepines	Response to Diazepam
242324_x_at	CCBE1	Collagen And Calcium Binding EGF Domains 1	36.9048	D	30.2632		CCBE1	1		CCBE1	Collagen And Calcium Binding EGF Domains 1	Mouse	Yohimbine (1 mg kg–1)	Hippocampus	(D)	Addictions	Anxiety	Yohimbine	Response to Yohimbine
226097_at	FNDC5	Fibronectin Type III Domain Containing 5	36.9048	D	0		FNDC5	2		FNDC5	Fibronectin Type III Domain Containing 5	Mouse	Yohimbine (1 mg kg–1)	Hippocampus	(D)	Addictions	Anxiety	Yohimbine	Response to Yohimbine
203498_at	RCAN2	Regulator Of Calcineurin 2	36.9048	D	2.63158		RCAN2	1		RCAN2	Regulator Of Calcineurin 2	Mouse	Yohimbine (1 mg kg–1)	Hippocampus	(I)	Addictions	Anxiety	Yohimbine	Response to Yohimbine
234701_at	ANKRD11	Ankyrin Repeat Domain 11	36.3636	I	0		ANKRD11	2		ANKRD11	Ankyrin Repeat Domain 11	Mouse	Diazepam (0.3 mg kg–1)	PFC	(D)	Treatments	Anxiety	Benzodiazepines	Response to Diazepam
234701_at	ANKRD11	Ankyrin Repeat Domain 11	36.3636	I	0		ANKRD11	2		ANKRD11	Ankyrin Repeat Domain 11	Mouse	Yohimbine (1 mg kg–1)	AMY	(I)	Addictions	Anxiety	Yohimbine	Response to Yohimbine
210090_at	ARC	Activity Regulated Cytoskeleton Associated Protein	36.3636	I	0		ARC	2		ARC	Activity Regulated Cytoskeleton Associated Protein	Mouse	Diazepam (0.3 mg kg–1)	PFC	(I)	Treatments	Anxiety	Benzodiazepines	Response to Diazepam
1560348_at	ARHGEF28	Rho Guanine Nucleotide Exchange Factor 28	36.3636	I	0		ARHGEF28	1		ARHGEF28	Rho Guanine Nucleotide Exchange Factor 28	Mouse	Yohimbine (1 mg kg–1)	Hippocampus	(D)	Addictions	Anxiety	Yohimbine	Response to Yohimbine
209032_s_at	CADM1	Cell Adhesion Molecule 1	36.3636	I	11.4286		CADM1	1		CADM1	Cell Adhesion Molecule 1	Mouse	Yohimbine (1 mg kg–1)	Hippocampus	(I)	Addictions	Anxiety	Yohimbine	Response to Yohimbine
220512_at	DLC1	DLC1 Rho GTPase Activating Protein	36.3636	I	10.5263		DLC1	2		DLC1	DLC1 Rho GTPase Activating Protein	Mouse	Yohimbine (1 mg kg–1)	PFC	(D)	Addictions	Anxiety	Yohimbine	Response to Yohimbine
216653_at	DR1	Down-Regulator Of Transcription 1	36.3636	I	10.5263		DR1	1		DR1	Down-Regulator Of Transcription 1	Mouse	Yohimbine (1 mg kg–1)	AMY	(I)	Addictions	Anxiety	Yohimbine	Response to Yohimbine
226651_at	HOMER1	Homer Scaffolding Protein 1	36.3636	I	21.4286		HOMER1	2		HOMER1	Homer Scaffold Protein 1	Mouse	Diazepam (0.3 mg kg–1)	Hippocampus	(I)	Treatments	Anxiety	Benzodiazepines	Response to Diazepam
226651_at	HOMER1	Homer Scaffolding Protein 1	36.3636	I	21.4286		HOMER1	2		HOMER1	Homer Scaffold Protein 1	Mouse	Yohimbine (1 mg kg–1)	Hippocampus	(I)	Addictions	Anxiety	Yohimbine	Response to Yohimbine
226651_at	HOMER1	Homer Scaffolding Protein 1	36.3636	I	21.4286		HOMER1	2		HOMER1	Homer Scaffold Protein 1	Mouse	Diazepam (0.3 mg kg–1)	PFC	(I)	Treatments	Anxiety	Benzodiazepines	Response to Diazepam
212827_at	IGHM	Immunoglobulin Heavy Constant Mu	36.3636	I	0		IGHM	1.5		IGHM	Immunoglobulin Heavy Constant Mu	Mouse	Diazepam (0.3 mg kg–1)	Hippocampus	(D)	Treatments	Anxiety	Benzodiazepines	Response to Diazepam
239966_at	MEF2C	Myocyte Enhancer Factor 2C	36.3636	I	13.1579		MEF2C	1		MEF2C	Myocyte Enhancer Factor 2C	Mouse	Yohimbine (1 mg kg–1)	Hippocampus	(I)	Addictions	Anxiety	Yohimbine	Response to Yohimbine
216399_s_at	SCAPER	S-Phase Cyclin A Associated Protein In The ER	36.3636	I	11.4286		SCAPER	1		SCAPER	S-Phase Cyclin A Associated Protein In The ER	Mouse	Diazepam (0.3 mg kg–1)	Hippocampus	(I)	Treatments	Anxiety	Benzodiazepines	Response to Diazepam
220551_at	SLC17A6	Solute Carrier Family 17 Member 6	36.3636	I	0		SLC17A6	2		SLC17A6	Solute Carrier Family 17 Member 6	Mouse	Yohimbine (1 mg kg–1)	Hippocampus	(I)	Addictions	Anxiety	Yohimbine	Response to Yohimbine
220551_at	SLC17A6	Solute Carrier Family 17 Member 6	36.3636	I	0		SLC17A6	2		SLC17A6	Solute Carrier Family 17 Member 6	Mouse	Diazepam (0.3 mg kg–1)	AMY	(I)	Treatments	Anxiety	Benzodiazepines	Response to Diazepam
239742_at	TULP4	Tubby Like Protein 4	36.3636	I	9.21053		TULP4	1		TULP4	TUB Like Protein 4	Mouse	Diazepam (0.3 mg kg–1)	Hippocampus	(I)	Treatments	Anxiety	Benzodiazepines	Response to Diazepam
203680_at	PRKAR2B	Protein Kinase CAMP-Dependent Type II Regulatory Subunit Beta	35.7143	D	0		PRKAR2B	1		PRKAR2B	Protein Kinase CAMP-Dependent Type II Regulatory Subunit Beta	Mouse	Yohimbine (1 mg kg–1)	Hippocampus	(I)	Addictions	Anxiety	Yohimbine	Response to Yohimbine
228756_at	SLC6A6	Solute Carrier Family 6 Member 6	35.7143	D	0		SLC6A6	1		SLC6A6	Solute Carrier Family 6 Member 6	Mouse	Yohimbine (1 mg kg–1)	PFC	(D)	Addictions	Anxiety	Yohimbine	Response to Yohimbine
226765_at	SPTBN1	Spectrin Beta, Non-Erythrocytic 1	35.7143	D	13.1579		SPTBN1	1		SPTBN1	Spectrin Beta, Non-Erythrocytic 1	Mouse	Diazepam (0.3 mg kg–1)	Hippocampus	(I)	Treatments	Anxiety	Benzodiazepines	Response to Diazepam
221718_s_at	AKAP13	A-Kinase Anchoring Protein 13	35.0649	I	2.85714		AKAP13	3.5	0	AKAP13	A-Kinase Anchoring Protein 13	Mouse	Yohimbine (1 mg kg–1)	Hippocampus	(D)	Addictions	Anxiety	Yohimbine	Response to Yohimbine
209772_s_at	CD24	CD24 Molecule	35.0649	I	14.2857		CD24	1		CD24	CD24 Molecule	Mouse	Yohimbine (1 mg kg–1)	AMY	(I)	Addictions	Anxiety	Yohimbine	Response to Yohimbine
228456_s_at	CDS2	CDP-Diacylglycerol Synthase 2	35.0649	I	0		CDS2	1		CDS2	CDP-Diacylglycerol Synthase 2	Mouse	Yohimbine (1 mg kg–1)	AMY	(I)	Addictions	Anxiety	Yohimbine	Response to Yohimbine
205472_s_at	DACH1	Dachshund Family Transcription Factor 1	35.0649	I	15.7895		DACH1	1		DACH1	Dachshund Family Transcription Factor 1	Mouse	Yohimbine (1 mg kg–1)	PFC	(I)	Addictions	Anxiety	Yohimbine	Response to Yohimbine
204471_at	GAP43	Growth Associated Protein 43	35.0649	I	19.7368		GAP43	3	2	GAP43	Growth Associated Protein 43	Mouse	Diazepam (0.3 mg kg–1)	Hippocampus	(I)	Treatments	Anxiety	Benzodiazepines	Response to Diazepam
204471_at	GAP43	Growth Associated Protein 43	35.0649	I	19.7368		GAP43	3	2	GAP43	Growth Associated Protein 43	Mouse	Yohimbine (1 mg kg–1)	Hippocampus	(I)	Addictions	Anxiety	Yohimbine	Response to Yohimbine
201402_at	GRK2	G Protein-Coupled Receptor Kinase 2	35.0649	I	0		GRK2	1		GRK2	G Protein-Coupled Receptor Kinase 2	Mouse	Diazepam (0.3 mg kg–1)	PFC	(D)	Treatments	Anxiety	Benzodiazepines	Response to Diazepam
1558293_at	KIAA1107	KIAA1107	35.0649	I	15.7895		KIAA1107	1		KIAA1107	KIAA1107	Mouse	Diazepam (0.3 mg kg–1)	Hippocampus	(I)	Treatments	Anxiety	Benzodiazepines	Response to Diazepam
211082_x_at	MARK2	Microtubule Affinity Regulating Kinase 2	35.0649	I	52.6316	5	MARK2	1	0	MARK2	Microtubule Affinity Regulating Kinase 2	Mouse	Yohimbine (1 mg kg–1)	AMY	(D)	Addictions	Anxiety	Yohimbine	Response to Yohimbine
213045_at	MAST3	Microtubule Associated Serine/Threonine Kinase 3	35.0649	I	0		MAST3	1		MAST3	Microtubule Associated Serine/Threonine Kinase 3	Mouse	Yohimbine (1 mg kg–1)	Hippocampus	(D)	Addictions	Anxiety	Yohimbine	Response to Yohimbine
212177_at	PNISR	PNN Interacting Serine And Arginine Rich Protein	35.0649	I	0		PNISR	2		PNISR	PNN Interacting Serine And Arginine Rich Protein	Mouse	Diazepam (0.3 mg kg–1)	Hippocampus	(I)	Treatments	Anxiety	Benzodiazepines	Response to Diazepam
212177_at	PNISR	PNN Interacting Serine And Arginine Rich Protein	35.0649	I	0		PNISR	2		PNISR	PNN Interacting Serine And Arginine Rich Protein	Mouse	Yohimbine (1 mg kg–1)	AMY	(D)	Addictions	Anxiety	Yohimbine	Response to Yohimbine
212177_at	PNISR	PNN Interacting Serine And Arginine Rich Protein	35.0649	I	0		PNISR	2		PNISR	PNN Interacting Serine And Arginine Rich Protein	Mouse	Diazepam (0.3 mg kg–1)	AMY	(D)	Treatments	Anxiety	Benzodiazepines	Response to Diazepam
209741_x_at	SCAPER	S-Phase Cyclin A Associated Protein In The ER	35.0649	I	7.14286		SCAPER	1		SCAPER	S-Phase Cyclin A Associated Protein In The ER	Mouse	Diazepam (0.3 mg kg–1)	Hippocampus	(I)	Treatments	Anxiety	Benzodiazepines	Response to Diazepam
1554168_a_at	SH3KBP1	SH3 Domain Containing Kinase Binding Protein 1	35.0649	I	0		SH3KBP1	1		SH3KBP1	SH3 Domain Containing Kinase Binding Protein 1	Mouse	Diazepam (0.3 mg kg–1)	Hippocampus	(I)	Treatments	Anxiety	Benzodiazepines	Response to Diazepam
230540_at	SPTBN1	Spectrin Beta, Non-Erythrocytic 1	35.0649	I	0		SPTBN1	1		SPTBN1	Spectrin Beta, Non-Erythrocytic 1	Mouse	Diazepam (0.3 mg kg–1)	Hippocampus	(I)	Treatments	Anxiety	Benzodiazepines	Response to Diazepam
214553_s_at	ARPP19	CAMP Regulated Phosphoprotein 19	34.5238	D	41.4286	3	ARPP19	1		ARPP19	CAMP Regulated Phosphoprotein 19	Mouse	Yohimbine (1 mg kg–1)	Hippocampus	(I)	Addictions	Anxiety	Yohimbine	Response to Yohimbine
225019_at	CAMK2D	Calcium/Calmodulin Dependent Protein Kinase II Delta	34.5238	D	1.31579		CAMK2D	2		CAMK2D	Calcium/Calmodulin Dependent Protein Kinase II Delta	Mouse	Yohimbine (1 mg kg–1)	Hippocampus	(I)	Addictions	Anxiety	Yohimbine	Response to Yohimbine
225019_at	CAMK2D	Calcium/Calmodulin Dependent Protein Kinase II Delta	34.5238	D	1.31579		CAMK2D	2		CAMK2D	Calcium/Calmodulin Dependent Protein Kinase II Delta	Mouse	Diazepam (0.3 mg kg–1)	Hippocampus	(I)	Treatments	Anxiety	Benzodiazepines	Response to Diazepam
1552953_a_at	NEUROD2	Neuronal Differentiation 2	34.5238	D	6.57895		NEUROD2	1		NEUROD2	Neuronal Differentiation 2	Mouse	Yohimbine (1 mg kg–1)	Hippocampus	(D)	Addictions	Anxiety	Yohimbine	Response to Yohimbine
243556_at	NGEF	Neuronal Guanine Nucleotide Exchange Factor	34.5238	D	0		NGEF	2		NGEF	Neuronal Guanine Nucleotide Exchange Factor	Mouse	Yohimbine (1 mg kg–1)	Hippocampus	(I)	Addictions	Anxiety	Yohimbine	Response to Yohimbine
229167_at	PURA	Purine Rich Element Binding Protein A	34.5238	D	38.5714	3	PURA	1		PURA	Purine Rich Element Binding Protein A	Mouse	Diazepam (0.3 mg kg–1)	Hippocampus	(I)	Treatments	Anxiety	Benzodiazepines	Response to Diazepam
219415_at	TTYH1	Tweety Family Member 1	34.5238	D	0		TTYH1	1		TTYH1	Tweety Family Member 1	Mouse	Diazepam (0.3 mg kg–1)	AMY	(D)	Treatments	Anxiety	Benzodiazepines	Response to Diazepam
217562_at	BRINP3	BMP/Retinoic Acid Inducible Neural Specific 3	33.7662	I	0		BRINP3	1		BRINP3	BMP/Retinoic Acid Inducible Neural Specific 3	Mouse	Yohimbine (1 mg kg–1)	Hippocampus	(I)	Addictions	Anxiety	Yohimbine	Response to Yohimbine
212948_at	CAMTA2	Calmodulin Binding Transcription Activator 2	33.7662	I	0		CAMTA2	1		CAMTA2	Calmodulin Binding Transcription Activator 2	Mouse	Yohimbine (1 mg kg–1)	Hippocampus	(D)	Addictions	Anxiety	Yohimbine	Response to Yohimbine
212939_at	COL6A1	Collagen Type VI Alpha 1 Chain	33.7662	I	0		COL6A1	1		COL6A1	Collagen Type VI Alpha 1 Chain	Mouse	Yohimbine (1 mg kg–1)	PFC	(D)	Addictions	Anxiety	Yohimbine	Response to Yohimbine
233052_at	DNAH8	Dynein Axonemal Heavy Chain 8	33.7662	I	0		DNAH8	1		DNAH8	Dynein Axonemal Heavy Chain 8	Mouse	Yohimbine (1 mg kg–1)	Hippocampus	(D)	Addictions	Anxiety	Yohimbine	Response to Yohimbine
1558237_x_at	DR1	Down-Regulator Of Transcription 1	33.7662	I	0		DR1	1		DR1	Down-Regulator Of Transcription 1	Mouse	Yohimbine (1 mg kg–1)	AMY	(I)	Addictions	Anxiety	Yohimbine	Response to Yohimbine
231108_at	FUS	FUS RNA Binding Protein	33.7662	I	0		FUS	2		FUS	FUS RNA Binding Protein	Mouse	Yohimbine (1 mg kg–1)	AMY	(I)	Addictions	Anxiety	Yohimbine	Response to Yohimbine
231108_at	FUS	FUS RNA Binding Protein	33.7662	I	0		FUS	2		FUS	FUS RNA Binding Protein	Mouse	Diazepam (0.3 mg kg–1)	Hippocampus	(I)	Treatments	Anxiety	Benzodiazepines	Response to Diazepam
206268_at	LEFTY1	Left-Right Determination Factor 1	33.7662	I	17.1429		LEFTY1	2		LEFTY1	Left-Right Determination Factor 1	Mouse	Diazepam (0.3 mg kg–1)	Hippocampus	(D)	Treatments	Anxiety	Benzodiazepines	Response to Diazepam
206268_at	LEFTY1	Left-Right Determination Factor 1	33.7662	I	17.1429		LEFTY1	2		LEFTY1	Left-Right Determination Factor 1	Mouse	Yohimbine (1 mg kg–1)	Hippocampus	(D)	Addictions	Anxiety	Yohimbine	Response to Yohimbine
210193_at	MOBP	Myelin-Associated Oligodendrocyte Basic Protein	33.7662	I	5.26316		MOBP	1		MOBP	Myelin Associated Oligodendrocyte Basic Protein	Mouse	Diazepam (0.3 mg kg–1)	Hippocampus	(D)	Treatments	Anxiety	Benzodiazepines	Response to Diazepam
210193_at	MOBP	Myelin-Associated Oligodendrocyte Basic Protein	33.7662	I	5.26316		MOBP	1		MOBP	Myelin Associated Oligodendrocyte Basic Protein	Mouse	Diazepam (0.3 mg kg–1)	AMY	(I)	Treatments	Anxiety	Benzodiazepines	Response to Diazepam
215848_at	SCAPER	S-Phase Cyclin A Associated Protein In The ER	33.7662	I	27.1429		SCAPER	1		SCAPER	S-Phase Cyclin A Associated Protein In The ER	Mouse	Diazepam (0.3 mg kg–1)	Hippocampus	(I)	Treatments	Anxiety	Benzodiazepines	Response to Diazepam
221472_at	SERINC3	Serine Incorporator 3	33.7662	I	0		SERINC3	2		SERINC3	Serine Incorporator 3	Mouse	Yohimbine (1 mg kg–1)	Hippocampus	(D)	Addictions	Anxiety	Yohimbine	Response to Yohimbine
221472_at	SERINC3	Serine Incorporator 3	33.7662	I	0		SERINC3	2		SERINC3	Serine Incorporator 3	Mouse	Diazepam (0.3 mg kg–1)	Hippocampus	(D)	Treatments	Anxiety	Benzodiazepines	Response to Diazepam
232178_at	ZNF503	Zinc Finger Protein 503	33.7662	I	0		ZNF503	1		ZNF503	zinc finger protein 503	Mouse	Diazepam (0.3 mg kg–1)	Hippocampus	(I)	Treatments	Anxiety	Benzodiazepines	Response to Diazepam
201629_s_at	ACP1	Acid Phosphatase 1, Soluble	33.3333	D	9.21053		ACP1	4	2	ACP1	Acid Phosphatase 1	Mouse	Yohimbine (1 mg kg–1)	AMY	(I)	Addictions	Anxiety	Yohimbine	Response to Yohimbine
238538_at	ANKRD11	Ankyrin Repeat Domain 11	33.3333	D	44.2857	4	ANKRD11	2		ANKRD11	Ankyrin Repeat Domain 11	Mouse	Diazepam (0.3 mg kg–1)	PFC	(D)	Treatments	Anxiety	Benzodiazepines	Response to Diazepam
238538_at	ANKRD11	Ankyrin Repeat Domain 11	33.3333	D	44.2857	4	ANKRD11	2		ANKRD11	Ankyrin Repeat Domain 11	Mouse	Yohimbine (1 mg kg–1)	AMY	(I)	Addictions	Anxiety	Yohimbine	Response to Yohimbine
213839_at	CLMN	Calmin	33.3333	D	11.4286		CLMN	1		CLMN	Calmin	Mouse	Yohimbine (1 mg kg–1)	Hippocampus	(D)	Addictions	Anxiety	Yohimbine	Response to Yohimbine
203725_at	GADD45A	Growth Arrest And DNA Damage Inducible Alpha	33.3333	D	1.42857		GADD45A	3		GADD45A	Growth Arrest And DNA Damage Inducible Alpha	Mouse	Yohimbine (1 mg kg–1)	Hippocampus	(I)	Addictions	Anxiety	Yohimbine	Response to Yohimbine
203744_at	HMGB3	High Mobility Group Box 3	33.3333	D	51.4286	5	HMGB3	1		HMGB3	High Mobility Group Box 3	Mouse	Yohimbine (1 mg kg–1)	Hippocampus	(I)	Addictions	Anxiety	Yohimbine	Response to Yohimbine
210088_x_at	MYL4	Myosin Light Chain 4	33.3333	D	17.1429		MYL4	1		MYL4	Myosin Light Chain 4	Mouse	Diazepam (0.3 mg kg–1)	AMY	(D)	Treatments	Anxiety	Benzodiazepines	Response to Diazepam
210273_at	PCDH7	Protocadherin 7	33.3333	D	12.8571		PCDH7	4	0	PCDH7	Protocadherin 7	Mouse	Diazepam (0.3 mg kg–1)	Hippocampus	(I)	Treatments	Anxiety	Benzodiazepines	Response to Diazepam
210273_at	PCDH7	Protocadherin 7	33.3333	D	12.8571		PCDH7	4	0	PCDH7	Protocadherin 7	Mouse	Yohimbine (1 mg kg–1)	Hippocampus	(I)	Addictions	Anxiety	Yohimbine	Response to Yohimbine
1556095_at	UNC13C	Unc-13 Homolog C	33.3333	D	0		UNC13C	2		UNC13C	Unc-13 Homolog C	Mouse	Yohimbine (1 mg kg–1)	PFC	(I)	Addictions	Anxiety	Yohimbine	Response to Yohimbine
1556095_at	UNC13C	Unc-13 Homolog C	33.3333	D	0		UNC13C	2		UNC13C	Unc-13 Homolog C	Mouse	Diazepam (0.3 mg kg–1)	Hippocampus	(I)	Treatments	Anxiety	Benzodiazepines	Response to Diazepam
240027_at	LIN7A	Lin-7 Homolog A, Crumbs Cell Polarity Complex Component	14.2857		71.4286	6	LIN7A	2	0	LIN7A	Lin-7 Homolog A, Crumbs Cell Polarity Complex Component	Mouse	Diazepam (0.3 mg kg–1)	Hippocampus	(I)	Treatments	Anxiety	Benzodiazepines	Response to Diazepam
206537_at	XIAP	X-Linked Inhibitor Of Apoptosis	24.6753		68.5714	5	XIAP	1		XIAP	X-Linked Inhibitor Of Apoptosis	Mouse	Diazepam (0.3 mg kg–1)	Hippocampus	(I)	Treatments	Anxiety	Benzodiazepines	Response to Diazepam
238467_at	DYNLL2	Dynein Light Chain LC8-Type 2	23.3766		64.4737	8	DYNLL2	4	2	DYNLL2	Dynein Light Chain LC8-Type 2	Mouse	Diazepam (0.3 mg kg–1)	AMY	(I)	Treatments	Anxiety	Benzodiazepines	Response to Diazepam
202516_s_at	DLG1	Discs Large MAGUK Scaffold Protein 1	3.57143		62.8571	6	DLG1	2	0	DLG1	Discs Large MAGUK Scaffold Protein 1	Mouse	Yohimbine (1 mg kg–1)	Hippocampus	(I)	Addictions	Anxiety	Yohimbine	Response to Yohimbine
203425_s_at	IGFBP5	Insulin Like Growth Factor Binding Protein 5	17.8571		55.7143	5	IGFBP5	1	0	IGFBP5	Insulin Like Growth Factor Binding Protein 5	Mouse	Diazepam (0.3 mg kg–1)	Hippocampus	(I)	Treatments	Anxiety	Benzodiazepines	Response to Diazepam
226777_at	ADAM12	ADAM Metallopeptidase Domain 12	32.4675		55.2632	5	ADAM12	1	2	ADAM12	ADAM Metallopeptidase Domain 12	Mouse	Diazepam (0.3 mg kg–1)	Hippocampus	(I)	Treatments	Anxiety	Benzodiazepines	Response to Diazepam
206543_at	SMARCA2	SWI/SNF Related, Matrix Associated, Actin Dependent Regulator Of Chromatin, Subfamily A, Member 2	11.6883		54.2857	5	SMARCA2	1	0	SMARCA2	SWI/SNF Related, Matrix Associated, Actin Dependent Regulator Of Chromatin, Subfamily A, Member 2	Mouse	Diazepam (0.3 mg kg–1)	Hippocampus	(I)	Treatments	Anxiety	Benzodiazepines	Response to Diazepam
203586_s_at	ARL4D	ADP Ribosylation Factor Like GTPase 4D	1.19048		52.8571	5	ARL4D	1	0	ARL4D	ADP Ribosylation Factor Like GTPase 4D	Mouse	Yohimbine (1 mg kg–1)	Hippocampus	(I)	Addictions	Anxiety	Yohimbine	Response to Yohimbine
212732_at	MEG3	Maternally Expressed 3 (Non-Protein Coding)	19.4805		51.4286	8	MEG3	4	0	MEG3	Maternally Expressed 3	Mouse	Yohimbine (1 mg kg–1)	AMY	(D)	Addictions	Anxiety	Yohimbine	Response to Yohimbine
212732_at	MEG3	Maternally Expressed 3 (Non-Protein Coding)	19.4805		51.4286	8	MEG3	4	0	MEG3	Maternally Expressed 3	Mouse	Yohimbine (1 mg kg–1)	PFC	(D)	Addictions	Anxiety	Yohimbine	Response to Yohimbine
212732_at	MEG3	Maternally Expressed 3 (Non-Protein Coding)	19.4805		51.4286	8	MEG3	4	0	MEG3	Maternally Expressed 3	Mouse	Diazepam (0.3 mg kg–1)	PFC	(D)	Treatments	Anxiety	Benzodiazepines	Response to Diazepam
212732_at	MEG3	Maternally Expressed 3 (Non-Protein Coding)	19.4805		51.4286	8	MEG3	4	0	MEG3	Maternally Expressed 3	Mouse	Diazepam (0.3 mg kg–1)	AMY	(D)	Treatments	Anxiety	Benzodiazepines	Response to Diazepam
212732_at	MEG3	Maternally Expressed 3 (Non-Protein Coding)	19.4805		51.4286	8	MEG3	4	0	MEG3	Maternally Expressed 3	Mouse	Diazepam (0.3 mg kg–1)	Hippocampus	(I)	Treatments	Anxiety	Benzodiazepines	Response to Diazepam
205336_at	PVALB	Parvalbumin	29.8701		51.3158	10	PVALB	6	0	PVALB	Parvalbumin	Mouse	Diazepam (0.3 mg kg–1)	AMY	(I)	Treatments	Anxiety	Benzodiazepines	Response to Diazepam
211065_x_at	PFKL	Phosphofructokinase, Liver Type	23.3766		50	5	PFKL	1	0	PFKL	Phosphofructokinase, Liver Type	Mouse	Yohimbine (1 mg kg–1)	Hippocampus	(D)	Addictions	Anxiety	Yohimbine	Response to Yohimbine
202861_at	PER1	Period Circadian Clock 1	19.4805		50	8	PER1	4	0	PER1	Period Circadian Regulator 1	Mouse	Yohimbine (1 mg kg–1)	Hippocampus	(I)	Addictions	Anxiety	Yohimbine	Response to Yohimbine
207659_s_at	MOBP	Myelin-Associated Oligodendrocyte Basic Protein	4.7619		50	5	MOBP	1	0	MOBP	Myelin Associated Oligodendrocyte Basic Protein	Mouse	Diazepam (0.3 mg kg–1)	Hippocampus	(D)	Treatments	Anxiety	Benzodiazepines	Response to Diazepam
207659_s_at	MOBP	Myelin-Associated Oligodendrocyte Basic Protein	4.7619		50	5	MOBP	1	0	MOBP	Myelin Associated Oligodendrocyte Basic Protein	Mouse	Diazepam (0.3 mg kg–1)	AMY	(I)	Treatments	Anxiety	Benzodiazepines	Response to Diazepam
241754_at	SCAI	Suppressor Of Cancer Cell Invasion	23.3766		48.6842	3	SCAI	1		SCAI	Suppressor Of Cancer Cell Invasion	Mouse	Diazepam (0.3 mg kg–1)	Hippocampus	(I)	Treatments	Anxiety	Benzodiazepines	Response to Diazepam
215613_at	ADAM12	ADAM Metallopeptidase Domain 12	18.1818		48.6842	3	ADAM12	1		ADAM12	ADAM Metallopeptidase Domain 12	Mouse	Diazepam (0.3 mg kg–1)	Hippocampus	(I)	Treatments	Anxiety	Benzodiazepines	Response to Diazepam
1563657_at	PLXND1	Plexin D1	9.09091		48.6842	4	PLXND1	2		PLXND1	Plexin D1	Mouse	Yohimbine (1 mg kg–1)	AMY	(D)	Addictions	Anxiety	Yohimbine	Response to Yohimbine
1563657_at	PLXND1	Plexin D1	9.09091		48.6842	4	PLXND1	2		PLXND1	Plexin D1	Mouse	Diazepam (0.3 mg kg–1)	Hippocampus	(I)	Treatments	Anxiety	Benzodiazepines	Response to Diazepam
209803_s_at	PHLDA2	Pleckstrin Homology Like Domain Family A Member 2	30.9524		45.7143	3	PHLDA2	1		PHLDA2	Pleckstrin Homology Like Domain Family A Member 2	Mouse	Diazepam (0.3 mg kg–1)	PFC	(D)	Treatments	Anxiety	Benzodiazepines	Response to Diazepam
241652_x_at	LIN7A	Lin-7 Homolog A, Crumbs Cell Polarity Complex Component	29.8701		44.2857	4	LIN7A	2		LIN7A	Lin-7 Homolog A, Crumbs Cell Polarity Complex Component	Mouse	Diazepam (0.3 mg kg–1)	Hippocampus	(I)	Treatments	Anxiety	Benzodiazepines	Response to Diazepam
215017_s_at	FNBP1L	Formin Binding Protein 1 Like	4.7619		44.2857	3	FNBP1L	1		FNBP1L	Formin Binding Protein 1 Like	Mouse	Yohimbine (1 mg kg–1)	Hippocampus	(I)	Addictions	Anxiety	Yohimbine	Response to Yohimbine
206114_at	EPHA4	EPH Receptor A4	18.1818		43.4211	3	EPHA4	1		EPHA4	EPH Receptor A4	Mouse	Yohimbine (1 mg kg–1)	Hippocampus	(D)	Addictions	Anxiety	Yohimbine	Response to Yohimbine
230564_at	SIPA1L3	Signal Induced Proliferation Associated 1 Like 3	16.8831		43.4211	3	SIPA1L3	1		SIPA1L3	Signal Induced Proliferation Associated 1 Like 3	Mouse	Yohimbine (1 mg kg–1)	Hippocampus	(D)	Addictions	Anxiety	Yohimbine	Response to Yohimbine
227899_at	VIT	Vitrin	8.33333		43.4211	3	VIT	1		VIT	Vitrin	Mouse	Yohimbine (1 mg kg–1)	Hippocampus	(D)	Addictions	Anxiety	Yohimbine	Response to Yohimbine
217479_at	SHISA6	Shisa Family Member 6	7.14286		41.4286	3	SHISA6	1		SHISA6	Shisa Family Member 6	Mouse	Yohimbine (1 mg kg–1)	Hippocampus	(D)	Addictions	Anxiety	Yohimbine	Response to Yohimbine
231911_at	ERMN	Ermin	5.95238		41.4286	3	ERMN	1		ERMN	Ermin	Mouse	Diazepam (0.3 mg kg–1)	AMY	(I)	Treatments	Anxiety	Benzodiazepines	Response to Diazepam
224322_at	ARID4B	AT-Rich Interaction Domain 4B	16.8831		40	4	ARID4B	2		ARID4B	AT-Rich Interaction Domain 4B	Mouse	Diazepam (0.3 mg kg–1)	Hippocampus	(I)	Treatments	Anxiety	Benzodiazepines	Response to Diazepam
209291_at	ID4	Inhibitor Of DNA Binding 4, HLH Protein	16.6667		39.4737	3	ID4	1		ID4	Inhibitor Of DNA Binding 4, HLH Protein	Mouse	Yohimbine (1 mg kg–1)	Hippocampus	(I)	Addictions	Anxiety	Yohimbine	Response to Yohimbine
201341_at	ENC1	Ectodermal-Neural Cortex 1	20.2381		38.5714	5	ENC1	3	0	ENC1	Ectodermal-Neural Cortex 1	Mouse	Yohimbine (1 mg kg–1)	PFC	(D)	Addictions	Anxiety	Yohimbine	Response to Yohimbine
224657_at	ERRFI1	ERBB Receptor Feedback Inhibitor 1	23.3766		38.1579	3	ERRFI1	1		ERRFI1	ERBB Receptor Feedback Inhibitor 1	Mouse	Yohimbine (1 mg kg–1)	Hippocampus	(I)	Addictions	Anxiety	Yohimbine	Response to Yohimbine
205471_s_at	DACH1	Dachshund Family Transcription Factor 1	31.1688		37.1429	3	DACH1	1		DACH1	Dachshund Family Transcription Factor 1	Mouse	Yohimbine (1 mg kg–1)	PFC	(I)	Addictions	Anxiety	Yohimbine	Response to Yohimbine
211016_x_at	HSPA4	Heat Shock Protein Family A (Hsp70) Member 4	26.1905		37.1429	4	HSPA4	2		HSPA4	Heat Shock Protein Family A (Hsp70) Member 4	Mouse	Diazepam (0.3 mg kg–1)	AMY	(I)	Treatments	Anxiety	Benzodiazepines	Response to Diazepam
211016_x_at	HSPA4	Heat Shock Protein Family A (Hsp70) Member 4	26.1905		37.1429	4	HSPA4	2		HSPA4	Heat Shock Protein Family A (Hsp70) Member 4	Mouse	Yohimbine (1 mg kg–1)	AMY	(I)	Addictions	Anxiety	Yohimbine	Response to Yohimbine
1569906_s_at	PHF20	PHD Finger Protein 20	25		37.1429	4	PHF20	2		PHF20	PHD Finger Protein 20	Mouse	Yohimbine (1 mg kg–1)	AMY	(D)	Addictions	Anxiety	Yohimbine	Response to Yohimbine
1569906_s_at	PHF20	PHD Finger Protein 20	25		37.1429	4	PHF20	2		PHF20	PHD Finger Protein 20	Mouse	Diazepam (0.3 mg kg–1)	AMY	(D)	Treatments	Anxiety	Benzodiazepines	Response to Diazepam
204622_x_at	NR4A2	Nuclear Receptor Subfamily 4 Group A Member 2	6.49351		37.1429	4	NR4A2	2		NR4A2	Nuclear Receptor Subfamily 4 Group A Member 2	Mouse	Diazepam (0.3 mg kg–1)	Hippocampus	(I)	Treatments	Anxiety	Benzodiazepines	Response to Diazepam
204622_x_at	NR4A2	Nuclear Receptor Subfamily 4 Group A Member 2	6.49351		37.1429	4	NR4A2	2		NR4A2	Nuclear Receptor Subfamily 4 Group A Member 2	Mouse	Yohimbine (1 mg kg–1)	Hippocampus	(I)	Addictions	Anxiety	Yohimbine	Response to Yohimbine
227404_s_at	EGR1	Early Growth Response 1	28.5714		36.8421	4	EGR1	2		EGR1	Early Growth Response 1	Mouse	Yohimbine (1 mg kg–1)	Hippocampus	(I)	Addictions	Anxiety	Yohimbine	Response to Yohimbine
206186_at	MPP3	Membrane Palmitoylated Protein 3	27.2727		36.8421	3	MPP3	1		MPP3	Membrane Palmitoylated Protein 3	Mouse	Yohimbine (1 mg kg–1)	Hippocampus	(D)	Addictions	Anxiety	Yohimbine	Response to Yohimbine
211022_s_at	ATRX	ATRX, Chromatin Remodeler	17.8571		36.8421	3	ATRX	1		ATRX	ATRX Chromatin Remodeler	Mouse	Diazepam (0.3 mg kg–1)	Hippocampus	(I)	Treatments	Anxiety	Benzodiazepines	Response to Diazepam
222871_at	KLHDC8A	Kelch Domain Containing 8A	12.987		36.8421	3	KLHDC8A	1		KLHDC8A	Kelch Domain Containing 8A	Mouse	Yohimbine (1 mg kg–1)	Hippocampus	(I)	Addictions	Anxiety	Yohimbine	Response to Yohimbine
226889_at	WDR35	WD Repeat Domain 35	20.2381		35.7143	3	WDR35	1		WDR35	WD Repeat Domain 35	Mouse	Diazepam (0.3 mg kg–1)	Hippocampus	(I)	Treatments	Anxiety	Benzodiazepines	Response to Diazepam
202145_at	LY6E	Lymphocyte Antigen 6 Complex, Locus E	9.09091		35.7143	4	LY6E	2		LY6E	Lymphocyte Antigen 6 Family Member E	Mouse	Yohimbine (1 mg kg–1)	Hippocampus	(D)	Addictions	Anxiety	Yohimbine	Response to Yohimbine
205761_s_at	DUS4L	Dihydrouridine Synthase 4 Like	17.8571		34.2857	3	DUS4L	1		DUS4L	Dihydrouridine Synthase 4 Like	Mouse	Diazepam (0.3 mg kg–1)	PFC	(I)	Treatments	Anxiety	Benzodiazepines	Response to Diazepam
232720_at	LINGO2	Leucine Rich Repeat And Ig Domain Containing 2	15.5844		34.2857	3	LINGO2	1		LINGO2	Leucine Rich Repeat And Ig Domain Containing 2	Mouse	Yohimbine (1 mg kg–1)	Hippocampus	(I)	Addictions	Anxiety	Yohimbine	Response to Yohimbine
202514_at	DLG1	Discs Large MAGUK Scaffold Protein 1	3.8961		34.2857	4	DLG1	2		DLG1	Discs Large MAGUK Scaffold Protein 1	Mouse	Yohimbine (1 mg kg–1)	Hippocampus	(I)	Addictions	Anxiety	Yohimbine	Response to Yohimbine
207486_x_at	CHN2	Chimerin 2	0		34.2857	4	CHN2	2		CHN2	Chimerin 2	Mouse	Diazepam (0.3 mg kg–1)	Hippocampus	(I)	Treatments	Anxiety	Benzodiazepines	Response to Diazepam
207486_x_at	CHN2	Chimerin 2	0		34.2857	4	CHN2	2		CHN2	Chimerin 2	Mouse	Yohimbine (1 mg kg–1)	AMY	(I)	Addictions	Anxiety	Yohimbine	Response to Yohimbine
242220_at	SPTBN1	Spectrin Beta, Non-Erythrocytic 1	27.381		34.2105	3	SPTBN1	1		SPTBN1	Spectrin Beta, Non-Erythrocytic 1	Mouse	Diazepam (0.3 mg kg–1)	Hippocampus	(I)	Treatments	Anxiety	Benzodiazepines	Response to Diazepam
209423_s_at	PHF20	PHD Finger Protein 20	15.4762		34.2105	4	PHF20	2		PHF20	PHD Finger Protein 20	Mouse	Yohimbine (1 mg kg–1)	AMY	(D)	Addictions	Anxiety	Yohimbine	Response to Yohimbine
209423_s_at	PHF20	PHD Finger Protein 20	15.4762		34.2105	4	PHF20	2		PHF20	PHD Finger Protein 20	Mouse	Diazepam (0.3 mg kg–1)	AMY	(D)	Treatments	Anxiety	Benzodiazepines	Response to Diazepam
213600_at	SIPA1L3	Signal Induced Proliferation Associated 1 Like 3	14.2857		34.2105	3	SIPA1L3	1		SIPA1L3	Signal Induced Proliferation Associated 1 Like 3	Mouse	Yohimbine (1 mg kg–1)	Hippocampus	(D)	Addictions	Anxiety	Yohimbine	Response to Yohimbine
